# Supplementary material for: Paternal B Vitamin Intake Is a Determinant of Growth, Hepatic Lipid Metabolism and Intestinal Tumor Volume in Female Apc1638N Mouse Offspring
Source: PLoS One. 2016 Mar 11;11(3):e0151579. doi: 10.1371/journal.pone.0151579 (PMC4788446; doi:10.1371/journal.pone.0151579)
Supplement: S3 Table — DMR ID is an arbitrary identifier for each differentially methylated region; CTRL, control diet; DEF, B vitamin deficient diet; m1, mean log2(636/532) for CTRL sperm; m2, mean log2(636/532) for DEF sperm; chr:position identifies the location of the DMR within the chromosome using mouse genome build mm9 coordinates; diff, mean log2(635/532) difference across the DMR; qval, q-value—an adjusted p-value indicating the false discovery rate (FDR) calculated by the Wilcoxon rank sum-test. For genes with a qval < 0.1, less than 10% of genes are expected to be false positives; Gene symbol identifies the gene annotated to a DMR and its proximity in bases to the left (-) or right (+) of the DMR up to a distance of 1000 kb where all genome coordinates and gene symbols are derived from mouse genome build mm9. n = 8/gp. (XLSX) [file pone.0151579.s006.xlsx]

## Sheet: C v D sperm DMR
Table S3. Regions of the sperm genome differentially methylated in response to B vitamin deficiency
DMR.ID	m1 CTRL	m2 DEF	chr:location	diff	qval	Gene
1	0.776775	-0.528105	chr1:109409089-109412789	1.30488	0.410369	Serpinb10-ps (-2839)
2	0.982876	2.96251	chr17:7151965-7155665	-1.97964	0.410369	Rsph3b (-994)
3	-0.778283	-2.46706	chr7:34150598-34154298	1.68878	0.410369	Abpd (-10197), Arvcf (+67946)
4	1.30851	3.3951	chr17:8135518-8139218	-2.08659	0.410369	Rsph3a (+108791), Nphp4 (+895897)
5	0.619588	2.27252	chr19:3280086-3285970	-1.65293	0.410369	Mrpl21 (-2132), Mdh1b (+1825)
6	-0.125402	-1.44822	chr17:23077190-23080890	1.32281	0.410369	Vmn2r113 (-1725)
7	1.77483	3.87234	chr6:121583230-121586930	-2.09752	0.410369	A2m (+577)
8	-0.0284785	-1.66864	chr5:45190206-45193906	1.64016	0.410369	Ldb2 (+129)
9	1.00158	2.93842	chr1:158237905-158241605	-1.93683	0.410369	Nphs2 (+2321), Hist2h3c1 (+15458)
10	0.832135	2.54232	chr3:121423494-121427194	-1.71019	0.410369	F3 (+38857), Mrpl23 (+86830)
11	-0.288252	-1.69668	chr7:10690268-10693968	1.40843	0.410369	Vmn2r51 (+405)
12	1.0305	3.03733	chr4:76239463-76243163	-2.00683	0.410369	Ptprd (-2645), Ift80 (+2243)
13	2.22417	4.30196	chr2:90933993-90937693	-2.07779	0.410369	Sfpi1 (-2300)
14	0.771635	-0.793943	chr1:132358577-132362277	1.56558	0.410369	Cd55 (-1459)
15	2.2124	4.94862	chr17:87845448-87849235	-2.73622	0.410369	Calm2 (-1591)
16	0.0406266	-0.980853	chr7:24535969-24539669	1.02148	0.410369	Vmn1r174 (+502)
17	1.012	2.92213	chr9:44610294-44613994	-1.91013	0.410369	Ttc36 (-1839)
18	0.4856	-1.03701	chr2:87028885-87032585	1.52261	0.410369	Olfr1112 (-1696)
19	1.12164	3.11633	chr5:135035223-135038923	-1.99469	0.410369	Gm52 (-1813), Trappc2l (+1674)
20	0.361111	-0.800474	chr6:17228380-17232080	1.16158	0.410369	Cav2 (+127)
21	1.79479	3.88531	chr15:38762494-38766194	-2.09052	0.410369	Baalc (-2699)
22	0.84401	2.62687	chr7:146268939-146272661	-1.78286	0.410369	Dpysl4 (-2744)
23	1.03186	3.03001	chr14:56106969-56110669	-1.99815	0.410369	Lrrc16b (+434)
24	0.401634	-0.715374	chr11:78072297-78075997	1.11701	0.410369	2610507B11Rik (+179)
25	0.794156	2.56724	chr9:71010356-71014056	-1.77309	0.410369	Aqp9 (+54541), Tsc22d1 (+86325)
26	1.31605	3.10119	chr4:43037888-43041588	-1.78514	0.410369	Pigo (+243)
27	1.02211	2.69625	chr11:55014881-55018581	-1.67414	0.410369	Slc36a1 (-2623)
28	3.27768	5.44962	chr17:6448064-6451764	-2.17194	0.410369	Dynlt1b (-1467)
29	0.968527	2.18944	chr10:127672160-127675860	-1.22092	0.410369	Apof (-43458), Kif13a (+158411)
30	2.61215	4.92928	chr17:23956156-23957184	-2.31714	0.410369	Tceb2 (-2401)
31	0.0497524	-1.37407	chr3:93626981-93630681	1.42382	0.410369	Tdpoz3 (-248259), Peli2 (+77224)
32	-0.0742587	-1.52767	chr7:5623245-5626945	1.45341	0.410369	Vmn1r186 (-837)
33	0.234091	-0.969212	chr6:131242522-131246222	1.2033	0.410369	Magohb (+15629), Adamts12 (+319239)
34	0.0363898	-1.52071	chr2:90061913-90065613	1.5571	0.410369	Olfr1270 (-1722)
35	1.49283	3.26466	chr6:122286293-122289993	-1.77183	0.410369	Phc1 (+3601)
36	0.4269	1.89635	chr2:155659849-155663549	-1.46945	0.410369	Fam83c (-3258), Apob48r (+1486)
37	1.25367	3.30069	chr4:140700885-140704585	-2.04702	0.410369	Fbxo42 (+776)
38	0.40875	-1.19922	chr6:89794791-89798491	1.60797	0.410369	Vmn1r42 (-189)
39	1.37432	3.76793	chr5:130319905-130323605	-2.39361	0.410369	Sumf2 (-2743), Rad9b (+2525)
40	1.43977	2.71682	chr7:149763311-149767011	-1.27705	0.410369	Mrpl23 (-69378), Sv2c (+171277)
41	0.406695	-1.39314	chr11:51813149-51818563	1.79983	0.410369	Cdkl3 (-146173), Ptp4a2 (+18426)
42	0.180191	2.393	chr15:98208799-98212499	-2.21281	0.410369	Olfr283 (-256)
43	0.291507	1.58613	chr7:106501009-106504709	-1.29462	0.410369	Serpinh1 (+183486), Gm765 (+352210)
44	0.357225	-0.789317	chr5:64037381-64041697	1.14654	0.410369	3110047P20Rik (-31)
45	1.03977	2.48801	chrX:133313520-133317220	-1.44824	0.410369	Glra4 (-1790)
46	0.455318	-1.44881	chr1:83404035-83407735	1.90413	0.410369	Sphkap (-1813)
47	0.193665	-1.21062	chr9:72339023-72342723	1.40428	0.410369	Rfx7 (+80617), Ptprj (+99390)
48	-0.280414	-1.36946	chr9:69885155-69888855	1.08904	0.410369	Gcnt3 (+554)
49	0.94892	2.79805	chr11:101183416-101187116	-1.84913	0.410369	Aoc2 (+9406), Srrm2 (+16516)
50	1.02008	3.35429	chr6:97938816-97942516	-2.33422	0.410369	Mitf (+132522), Cds1 (+172269)
51	0.395279	-1.07774	chr2:154130019-154133719	1.47302	0.410369	5430413K10Rik (+24073), Tchp (+41640)
52	0.104926	-1.05131	chr2:36759507-36763207	1.15624	0.410369	Olfr354 (-1619), Tatdn3 (+1530)
53	0.778369	2.2961	chr5:21046384-21050084	-1.51773	0.410369	Lrrc17 (-811), Tmem175 (+740)
54	1.03441	3.10653	chr11:46202277-46205977	-2.07212	0.410369	Itk (-4128), Cars2 (-1167)
55	0.311647	2.26508	chr1:20718025-20721725	-1.95343	0.410369	Il17a (-1953)
56	0.332552	-1.05715	chr9:97010720-97014420	1.3897	0.410369	Slc25a36 (+164)
57	0.435629	-0.537195	chr1:18226784-18230484	0.972824	0.410369	Defb18 (-329)
58	0.967816	2.54463	chr3:104855324-104859024	-1.57681	0.410369	Cttnbp2nl (+40830), Scn5a (+93263)
59	1.01594	2.99742	chr10:117875142-117878842	-1.98148	0.410369	Ifng (-1975)
60	1.07615	3.05458	chr17:6076867-6082699	-1.97843	0.410369	Gtf2h5 (-2847), Tdp2 (+2677)
61	0.398761	-0.681726	chr7:5756307-5760007	1.08049	0.410369	Vmn1r187 (-2524)
62	0.746212	-0.410186	chr15:20595765-20599465	1.1564	0.410369	Acot10 (-2700)
63	0.876232	2.85309	chr14:31981087-31984787	-1.97686	0.410369	Stab1 (-1461)
64	0.571277	-0.835528	chr6:148159804-148163856	1.40681	0.410369	Ergic2 (-1329)
65	0.025837	-2.02101	chr16:88825650-88829993	2.04685	0.410369	Krtap15 (+21683), Tulp4 (+63683)
66	0.790715	2.49207	chr6:87445554-87449254	-1.70135	0.410369	Arhgap25 (+423)
67	-0.00283128	1.41217	chr1:44201628-44205328	-1.415	0.410369	Ercc5 (-120185), Iqcj-schip1 (+678239)
68	1.41482	3.8683	chr3:137877776-137881476	-2.45348	0.410369	Adh7 (-82858), Tacc2 (+113727)
69	1.25175	3.66116	chr14:48815430-48819130	-2.40942	0.410369	6720456H20Rik (-422576), Zfp385b (+113615)
70	0.275732	1.03445	chr2:155433987-155437687	-0.758719	0.410369	Myh7b (-1646)
71	0.313765	-0.989139	chr10:20029314-20033014	1.3029	0.410369	Bclaf1 (+415)
72	0.56249	-0.593095	chr16:45653491-45657191	1.15558	0.410369	BC016579 (-1420)
73	0.622924	3.27325	chr9:96789101-96792801	-2.65033	0.410369	Acpl2 (-444)
74	0.823764	-0.245662	chr6:29113984-29117684	1.06943	0.410369	Rbm28 (-649)
75	0.620747	1.99656	chr19:12183294-12186994	-1.37581	0.410369	Olfr1428 (-2546)
76	-0.295086	0.592101	chr12:100687544-100691244	-0.887187	0.410369	Foxn3 (-1690)
77	-0.127584	-1.21395	chr7:110243296-110246996	1.08637	0.410369	Olfr585 (-193)
78	1.72421	4.72421	chr4:152747794-152748495	-3	0.410369	Ajap1 (-1944)
79	0.247429	-1.06092	chr7:26180266-26183966	1.30835	0.410369	Lipe (-303)
80	-0.0412217	-1.1789	chr15:20595765-20599465	1.13768	0.410369	Acot10 (+374)
81	-0.214972	1.77441	chrX:51059428-51060129	-1.98938	0.410369	1700013H16Rik (-1779)
82	0.708414	2.06485	chr8:122301576-122305276	-1.35643	0.410369	4632415K11Rik (-541)
83	-0.824878	-2.80735	chr7:16224386-16228086	1.98248	0.410369	Obox3 (+357)
84	0.37908	1.46979	chr10:115735600-115739300	-1.09071	0.410369	Ptprb (-1428)
85	-0.0771911	1.43575	chr11:58407933-58411633	-1.51294	0.410369	Olfr324 (-680)
86	0.616381	1.97736	chr5:115913314-115917014	-1.36097	0.410369	Pla2g1b (-2341)
87	0.194151	-1.08525	chr6:118368695-118372395	1.2794	0.410369	Bms1 (-2798)
88	0.175348	-1.00952	chr3:19210582-19214282	1.18486	0.410369	Pde7a (-1971)
89	2.46552	0.465585	chr11:43244272-43247972	1.99994	0.410369	Slu7 (-5189), Gm10318 (+6575)
90	0.944535	0.157431	chr5:122278399-122279100	0.787105	0.410369	Sh2b3 (-65827), BC030307 (+7367)
91	-0.0345755	1.3208	chr2:164155540-164159240	-1.35537	0.410369	Svs5 (+26)
92	0.447067	-0.196759	chr8:23584211-23590311	0.643826	0.410369	AI316807 (-3078)
93	0.782084	-0.692376	chr9:38932791-38936491	1.47446	0.410369	Olfr27 (-1507)
94	0.44243	-0.517614	chr2:120432211-120438204	0.960044	0.410369	Lrrc57 (-2681)
95	0.671966	-1.25196	chr9:122857238-122863050	1.92392	0.410369	1110059G10Rik (-56320), Notch1 (+38314)
96	0.460937	-0.433884	chr15:44448226-44451926	0.894821	0.410369	Ebag9 (-2236)
97	0.182977	1.68257	chr14:34764247-34767947	-1.4996	0.410369	Rbp3 (+35796), Ada (+55995)
98	0.357942	-0.53639	chr6:47779764-47786435	0.894332	0.410369	Zfp786 (+80)
99	-0.838343	-2.86745	chr7:8951296-8954996	2.02911	0.410369	Vmn2r37 (-1691)
100	0.47685	1.49123	chr2:145065386-145069086	-1.01438	0.410369	Slc24a3 (-2532)
101	0.385188	-1.24346	chr6:87788013-87791713	1.62865	0.410369	Isy1 (+212)
102	0.734624	-0.711187	chr14:30534310-30538010	1.44581	0.410369	Cacna2d3 (-2358)
103	0.306066	1.64794	chr11:98600226-98603926	-1.34187	0.410369	Thra (-183)
104	0.708435	-0.808506	chrX:34728377-34734193	1.51694	0.410369	Rnf113a1 (-276)
105	-0.0445561	-1.11489	chr2:87733373-87737073	1.07033	0.410369	Olfr1153 (+1217), 4930502E18Rik (+31783)
106	-0.00761504	-1.80067	chr9:13421472-13425172	1.79306	0.410369	Maml2 (+23986), Myl10 (+164944)
107	0.708018	2.23836	chr11:53430100-53435127	-1.53034	0.410369	Il4 (+202)
108	1.46879	3.80545	chr5:124314778-124318478	-2.33666	0.410369	Niacr1 (-2146)
109	1.21942	2.43527	chr15:101680477-101684177	-1.21585	0.410369	Krt1 (-2236), Serac1 (+2147)
110	0.388277	-0.85091	chr13:86185660-86189360	1.23919	0.410369	Cox7c (-2487)
111	-0.340187	1.22376	chr2:122460662-122464362	-1.56394	0.410369	AA467197 (-2490)
112	1.31909	2.86365	chr19:6223440-6227140	-1.54457	0.410369	Gpha2 (-723)
113	0.144702	-1.17678	chr10:55823761-55827461	1.32148	0.410369	Msl3l2 (-21164), Ace (+5564)
114	1.52762	3.39374	chr16:59554838-59558538	-1.86612	0.410369	Crybg3 (-1631)
115	0.891727	2.97426	chr1:174483108-174486808	-2.08253	0.410369	Vsig8 (+246)
116	1.86918	4.21439	chr13:96730952-96731653	-2.34521	0.410369	Iqgap2 (+239)
117	1.57216	3.70621	chr2:77540589-77544289	-2.13405	0.410369	Sestd1 (+9)
118	0.421855	-0.591862	chr3:40600912-40604660	1.01372	0.410369	Plk4 (-723)
119	0.397043	1.70398	chr19:12493840-12497540	-1.30693	0.410369	Olfr1441 (-1601)
120	0.0869472	-1.49248	chr2:111970232-111973932	1.57943	0.410369	Olfr1316 (-2762)
121	-0.102624	1.24805	chr1:93355165-93358865	-1.35068	0.410369	Per2 (-2603), Rsf1 (+2204)
122	-0.377764	-1.49918	chr7:34523574-34529557	1.12142	0.410369	Abpz (+22)
123	-0.35754	-1.86451	chr8:44612751-44616451	1.50697	0.410369	Adam26b (-10930), Zfp398 (+30964)
124	0.895098	2.58936	chr8:98055039-98058739	-1.69426	0.410369	Ccdc113 (-366)
125	-0.0979	0.791099	chr1:6717171-6720871	-0.888999	0.410369	St18 (-2064)
126	0.21678	1.3386	chr11:62690031-62693731	-1.12182	0.410369	Fam18b (-2749)
127	0.44304	-1.43291	chr2:90161393-90165093	1.87595	0.410369	Olfr1506 (-2107)
128	0.0651923	-0.901012	chr7:12515894-12519594	0.966204	0.410369	Vmn1r76 (-2246)
129	1.34563	4.08797	chr3:68805933-68811347	-2.74233	0.410369	Smc4 (-1945)
130	1.1213	-0.798665	chrX:151495356-151499056	1.91996	0.410369	Gm16390 (-2360)
131	0.803229	-0.367633	chr3:95905489-95909189	1.17086	0.410369	Otud7b (+34)
132	0.0645666	-1.57202	chr14:21745694-21749394	1.63659	0.410369	Vcl (-2317)
133	0.229477	-1.09326	chr7:113985166-113988866	1.32273	0.410369	Olfr703 (-1862)
134	0.924267	2.16673	chr5:33560090-33563790	-1.24246	0.410369	Spon2 (-1810)
135	0.0590111	-1.05642	chrX:151359918-151363618	1.11543	0.410369	Gm16390 (-1102)
136	1.12339	2.86164	chr3:108642680-108646380	-1.73825	0.410369	Stxbp3a (-118399), Clasp2 (+71062)
137	0.659927	2.78595	chr13:55121955-55125655	-2.12602	0.410369	Hk3 (-1803)
138	0.396559	-0.343797	chr17:19794402-19798102	0.740357	0.410369	Vmn2r102 (-1589)
139	0.389948	1.35655	chr7:53068946-53072646	-0.966607	0.410369	Cyth2 (-2613)
140	0.292498	-0.233184	chr9:38292655-38296355	0.525682	0.410369	Olfr906 (+684)
141	0.514881	-0.0897801	chr2:88894841-88898541	0.604661	0.410369	Olfr1218 (-2717)
142	0.385654	-0.91992	chr4:33037061-33040761	1.30557	0.410369	Ankrd6 (-567)
143	0.929161	-0.33912	chr13:65213550-65217250	1.26828	0.410369	Hiatl1 (-1707), Timm23 (+1627)
144	0.782112	2.44642	chr18:67708087-67715335	-1.6643	0.410369	Spire1 (-1091)
145	0.637803	2.42184	chr3:108013063-108016812	-1.78404	0.410369	Atxn7l2 (-2379)
146	-0.013275	2.43522	chr16:96211770-96215470	-2.4485	0.410369	Psmg1 (-2444)
147	1.92403	4.3081	chr17:69736569-69737270	-2.38407	0.410369	Zfp161 (-1051)
148	2.80475	5.19914	chr15:11313433-11314134	-2.3944	0.410369	Tars (-1906)
149	0.664664	-0.464979	chr6:113689935-113693635	1.12964	0.410369	Sec13 (-2470)
150	-0.0380317	1.56533	chr7:51786701-51790401	-1.60336	0.410369	Spib (-2449)
151	1.9846	3.5642	chr8:125362517-125366217	-1.5796	0.410369	Gm16378 (-2483)
152	0.228835	-1.32904	chr4:116378574-116383950	1.55787	0.410369	Ccdc163 (-980)
153	0.54702	2.22852	chr10:80023565-80027265	-1.6815	0.410369	Rexo1 (+232)
154	0.659791	2.98984	chr14:31303602-31307302	-2.33005	0.410369	Cacna1d (+57)
155	-0.328998	0.807848	chr2:164436239-164442086	-1.13685	0.410369	Wfdc8 (-2389), Aurka (+1892)
156	0.253127	-0.408366	chr7:110877481-110881181	0.661493	0.410369	Olfr628 (-524)
157	-0.647674	-2.18793	chr13:24416328-24420028	1.54025	0.410369	Cmah (+761)
158	-0.107868	-1.14326	chr18:59332033-59336123	1.0354	0.410369	Chsy3 (+9)
159	0.500514	1.72032	chr5:105410996-105414696	-1.2198	0.410369	Abcg3 (-2310)
160	0.305278	1.83693	chr9:46073730-46077430	-1.53165	0.410369	Zfp259 (-2084)
161	1.40728	3.28621	chr14:56142288-56146762	-1.87892	0.410369	Nrl (-1877)
162	0.24036	-0.800269	chr2:36920866-36924566	1.04063	0.410369	Olfr360 (-2123)
163	0.546387	-1.21216	chr2:90237859-90241559	1.75854	0.410369	Olfr1274-ps (-4114), Tdg (-2496)
164	0.348064	1.691	chr8:42139408-42143108	-1.34294	0.410369	Mtus1 (-72)
165	1.28548	4.04853	chr7:149758666-149806379	-2.76306	0.410369	Igf2 (-2264)
166	0.353126	-0.947488	chr6:41405968-41409668	1.30061	0.410369	Prss1 (-2144)
167	0.467081	1.34108	chr5:31503866-31507566	-0.873995	0.410369	Zfp513 (-574)
168	0.292813	-0.923061	chrX:151523593-151527293	1.21587	0.410369	Gm16390 (+36313), Bmp10 (+67920)
169	0.0972779	-0.723102	chr2:87050090-87053790	0.82038	0.410369	Olfr1113 (-2087)
170	0.354812	-0.912338	chr6:41263969-41267669	1.26715	0.410369	Try5 (-2481)
171	0.706387	0.150123	chr7:13060693-13064393	0.556264	0.410369	Zfp606 (-1213)
172	0.108288	-1.03334	chr9:38411091-38414791	1.14163	0.410369	Olfr914 (-2429)
173	0.812523	2.73408	chr1:177617744-177621444	-1.92156	0.410369	Chml (-1587)
174	0.49482	2.42557	chr7:104725445-104730885	-1.93075	0.410369	1810020D17Rik (-2567)
175	0.709813	2.24875	chr19:47212044-47215744	-1.53894	0.410369	Calhm2 (+440)
176	-0.0431157	1.16127	chr9:64080047-64083747	-1.20439	0.410369	Uchl4 (-1872)
177	-0.567956	1.41503	chr5:137334639-137335340	-1.98299	0.410369	Emid2 (-2537)
178	0.568882	-0.411544	chr10:40600379-40605909	0.980426	0.410369	Cdc40 (-526)
179	0.107567	-0.711975	chr7:92761011-92764711	0.819542	0.410369	Vmn2r71 (-2737), Skiv2l2 (+2324)
180	0.346488	-0.992252	chr15:101722611-101726311	1.33874	0.410369	Krt76 (-587)
181	1.25129	3.59409	chr4:129513756-129517456	-2.3428	0.410369	Bai2 (-2747), Sdccag3 (+2715)
182	-0.172189	-1.79365	chr7:24289868-24293568	1.62146	0.410369	Vmn1r168 (-2489), Tjp3 (+784)
183	0.757753	-0.756111	chr10:89194300-89198000	1.51386	0.410369	Actr6 (-1322), Ighmbp2 (+1285)
184	-1.2202	1.5929	chr10:57694683-57698383	-2.81311	0.410369	Dux (-1143)
185	0.459699	2.41966	chr1:89513926-89517626	-1.95996	0.410369	Inpp5d (+171)
186	-0.118136	-0.981674	chr15:103085107-103088807	0.863538	0.410369	Nfe2 (-2032)
187	0.199473	-0.804932	chr3:90016829-90020529	1.0044	0.410369	Rps27 (-2707)
188	1.17028	3.0943	chr6:47816309-47817010	-1.92402	0.410369	Zfp282 (-1139)
189	0.790175	1.62945	chr5:134789313-134793576	-0.83927	0.410369	Gtf2i (-1473)
190	0.960207	-0.262004	chr16:65518003-65521703	1.22221	0.410369	Pou1f1 (-2262)
191	0.541334	-0.465438	chr5:71233116-71236816	1.00677	0.410369	Gabrg1 (-2498)
192	-0.174656	-1.05857	chr8:48759003-48763472	0.883917	0.410369	Ing2 (-2063), Nudt21 (+1904)
193	0.69259	-0.0644335	chr2:109855013-109858713	0.757023	0.410369	Ccdc34 (-1919)
194	1.54455	3.56384	chr2:26320721-26321421	-2.0193	0.410369	Inpp5e (-743)
195	-0.462467	0.79407	chr9:108359888-108366872	-1.25654	0.410369	Ccdc71 (+724)
196	-0.254354	1.06757	chr3:153568362-153572062	-1.32192	0.410369	Msh4 (-1071)
197	0.628962	-0.774831	chr17:64680483-64684183	1.40379	0.410369	Pja2 (-2737)
198	0.487677	-0.892022	chr13:22897647-22901347	1.3797	0.410369	Vmn1r209 (-458)
199	0.302162	-1.48952	chr8:22191799-22195499	1.79169	0.410369	Defa-rs7 (-1978)
200	0.751161	-0.555949	chr8:47092995-47096695	1.30711	0.410369	Lrp2bp (-656)
201	0.138066	-1.07997	chr2:180376649-180380356	1.21804	0.410369	Tcfl5 (-1751)
202	0.183975	2.0023	chr14:33012196-33018017	-1.81832	0.410369	Parg (-1896)
203	0.893939	2.65173	chr8:106622564-106626264	-1.75779	0.410369	Cdh5 (-2571)
204	0.028115	1.44652	chr15:10412828-10418652	-1.4184	0.410369	Brix1 (-98433), Mum1l1 (+18084)
205	-0.544041	-1.75113	chr1:66863010-66867129	1.20709	0.410369	1110028C15Rik (-1893)
206	1.13548	2.36225	chr6:135197162-135200862	-1.22678	0.410369	Gsg1 (-2407)
207	0.298961	1.79769	chr14:47448958-47452658	-1.49873	0.410369	Cgrrf1 (-531)
208	-0.448213	-1.81146	chr5:88512620-88516320	1.36324	0.410369	Smr2 (-2779)
209	-0.0482452	1.06056	chr3:88893213-88900245	-1.1088	0.410369	Rusc1 (-2041)
210	0.53426	-1.49999	chr16:32164822-32168522	2.03425	0.410369	Lrrc33 (-1281)
211	0.652067	3.04852	chr6:114229807-114233507	-2.39646	0.410369	Slc6a1 (-2387)
212	0.94548	2.71909	chr1:174149286-174152986	-1.77361	0.410369	Casq1 (-1141)
213	0.553231	3.03854	chr14:76901411-76905111	-2.48531	0.410369	Serp2 (+375)
214	0.0534135	-0.956628	chr11:44428675-44432375	1.01004	0.410369	Ebf1 (-1274)
215	0.3064	1.73065	chr17:70771171-70774871	-1.42425	0.410369	Dlgap1 (-1698)
216	0.202364	-0.990795	chr7:12429163-12432863	1.19316	0.410369	Vmn1r74 (-3329), Il23a (-1922)
217	-0.119456	0.973095	chr11:106243215-106246915	-1.09255	0.410369	Icam2 (-4353), Apoa5 (+103)
218	1.65097	3.89363	chr9:119394556-119395256	-2.24266	0.410369	Exog (-1468)
219	0.564616	1.45799	chr1:179178158-179181858	-0.893372	0.410369	Akt3 (-468)
220	0.417171	2.28223	chr15:58220089-58223789	-1.86506	0.410369	Anxa13 (+30471), 1700015E13Rik (+250517)
221	0.316476	-0.203303	chr7:92001914-92005614	0.519779	0.410369	Olfr290 (+535)
222	0.589955	2.12913	chrX:97717216-97720916	-1.53917	0.410369	Dgat2l6 (-689)
223	0.814101	3.57604	chr4:128433541-128437241	-2.76194	0.410369	A3galt2 (-2699)
224	0.842875	-0.665143	chr12:103518323-103522023	1.50802	0.410369	Rin3 (-3797), Unk (-2021)
225	0.368497	-1.44132	chr2:57087128-57091532	1.80981	0.410369	Gpd2 (-737)
226	2.50375	4.80158	chr5:115199093-115199793	-2.29783	0.410369	Git2 (+48202), Igf2 (+77485)
227	1.00245	3.01439	chr12:84864072-84867772	-2.01193	0.410369	Dcaf4 (-108)
228	0.456144	1.71667	chr10:127771927-127775627	-1.26052	0.410369	Cs (-1897)
229	1.18644	2.62346	chr8:108731993-108737778	-1.43702	0.410369	Slc7a6os (-1273)
230	0.167334	-0.809695	chr2:54285837-54289537	0.977029	0.410369	Galnt13 (-1415)
231	2.51987	3.5019	chr7:105293217-105296917	-0.982033	0.410369	Omp (-2002)
232	0.356507	-0.0288433	chr2:86076250-86079950	0.38535	0.410369	Olfr1048 (-2548)
233	-0.520061	-1.89528	chr8:22162263-22165963	1.37521	0.410369	Defa21 (-21068), Mettl7a1 (+27315)
234	0.286974	2.1334	chr2:74660908-74664608	-1.84643	0.410369	Mtx2 (-200)
235	0.219576	1.99076	chr2:172193542-172198966	-1.77119	0.410369	Cstf1 (-1700)
236	1.35262	3.389	chr10:86172549-86176249	-2.03638	0.410369	Nt5dc3 (-2613)
237	-0.376673	-1.38571	chr3:15425687-15429387	1.00903	0.410369	Gm9733 (+621)
238	0.751432	-1.04974	chr8:22328332-22332032	1.80118	0.410369	Defa-rs7 (-795)
239	0.484026	-0.610764	chr1:141348389-141352089	1.09479	0.410369	Aspm (-266)
240	0.479465	-0.478331	chr1:5575613-5579313	0.957796	0.410369	Oprk1 (-1761)
241	0.0925047	-0.827658	chr7:24440374-24444074	0.920163	0.410369	Vmn1r172 (-2024)
242	0.842257	2.39427	chr19:6067110-6070810	-1.55201	0.410369	Tm7sf2 (+588)
243	0.818144	-0.245795	chr6:128672324-128676024	1.06394	0.410369	4930431A04Rik (-2026)
244	0.891526	-0.127586	chr3:103610592-103616270	1.01911	0.410369	Ap4b1 (-2487)
245	0.865719	1.86928	chr3:78949057-78952757	-1.00356	0.410369	Rapgef2 (-1345)
246	0.424696	-1.45948	chr15:101754426-101758126	1.88417	0.410369	Krt4 (-1647), Prmt7 (+1526)
247	1.25932	3.11886	chr9:113718743-113722443	-1.85954	0.410369	Ubp1 (-1628), Dusp27 (-934)
248	0.692943	3.07218	chr7:133725561-133730754	-2.37924	0.410369	Cln3 (-1027)
249	1.03162	3.34844	chr5:102366115-102366816	-2.31682	0.410369	Wdfy3 (-2678)
250	1.02776	2.64275	chr19:40731323-40735023	-1.61499	0.410369	Entpd1 (-2130), Rad1 (+2033)
251	0.92515	3.14406	chr11:109582490-109586530	-2.21891	0.410369	Fam20a (-1561)
252	0.488364	1.50199	chr15:96184245-96187945	-1.01363	0.410369	Arid2 (+390)
253	-0.0197805	-1.24513	chr17:18432284-18435984	1.22535	0.410369	Vmn2r93 (-959)
254	1.26455	3.70394	chr13:46866360-46867061	-2.43939	0.410369	Nup153 (-535)
255	0.284864	-0.732309	chr15:79517562-79522065	1.01717	0.410369	Gtpbp1 (-1052)
256	1.14375	3.20974	chr7:28642643-28646343	-2.06599	0.410369	Zfp607 (+42477), Mrpl23 (+83210)
257	-0.716235	-3.04731	chr17:95233020-95236720	2.33108	0.410369	2610044O15Rik (-3934), Plrg1 (-1814)
258	-0.288078	-2.14151	chr8:44661321-44665021	1.85344	0.410369	Adam26a (-714)
259	0.359654	-0.461666	chr11:50700205-50703905	0.82132	0.410369	Zfp454 (-38957), Ccdc13 (+7997)
260	-0.0763221	-1.1802	chr7:49512462-49516162	1.10388	0.410369	Vmn2r61 (+213)
261	0.450304	-0.666769	chr12:29433770-29438207	1.11707	0.410369	Tssc1 (-1860)
262	0.514034	-1.17636	chr9:107902018-107905718	1.6904	0.410369	Ip6k1 (-1896)
263	0.887812	2.97051	chr1:135803009-135806709	-2.0827	0.410369	Optc (-2524)
264	0.447368	1.66857	chr13:55929569-55930270	-1.2212	0.410369	Pitx1 (-1561)
265	-0.87376	0.224054	chr10:127845752-127849812	-1.09781	0.410369	Obfc2b (-2103)
266	0.558797	2.44054	chr3:107745927-107749627	-1.88174	0.410369	Gstm6 (-1675)
267	1.46858	3.83425	chr3:38353739-38357439	-2.36567	0.410369	Ankrd50 (-2025)
268	1.36416	3.68593	chr2:90318591-90322291	-2.32177	0.410369	Olfr1274-ps (-2270)
269	0.111335	0.742547	chr8:28476222-28479922	-0.631212	0.410369	Chrnb3 (-2093)
270	0.843683	2.69897	chr6:31345867-31349567	-1.85528	0.410369	Mkln1 (+79369), Pdgfrl (+128124)
271	0.122846	-1.1684	chr2:48802067-48807747	1.29125	0.410369	Mbd5 (-2334)
272	0.165727	-0.791715	chr13:21922651-21928304	0.957442	0.410369	Hist1h2br (-2481)
273	0.138063	2.17189	chr6:113405517-113409628	-2.03382	0.410369	Il17re (-49618), Eif4ebp1 (+34449)
274	0.0516589	1.3287	chr2:156712074-156715774	-1.27704	0.410369	Sla2 (-2547)
275	0.467668	-1.04876	chr9:14574734-14578434	1.51642	0.410369	1700012B09Rik (-2300)
276	0.591928	-0.727839	chr17:32755303-32759003	1.31977	0.410369	Gm9705 (-2644), Pex11a (+2506)
277	1.43847	3.98127	chr10:117639037-117642737	-2.5428	0.410369	Il22 (+173)
278	-0.108781	0.697738	chr11:101645823-101649584	-0.806519	0.410369	Etv4 (-972)
279	0.366028	1.60505	chr8:122024858-122028558	-1.23902	0.410369	Slc38a8 (-290)
280	0.456743	1.63207	chr6:136805381-136809081	-1.17533	0.410369	Art4 (-1785)
281	0.178037	1.58597	chr2:165225154-165228854	-1.40793	0.410369	4833422F24Rik (-1638)
282	0.734898	-1.078	chr7:72300515-72304374	1.8129	0.410369	Fam189a1 (-1715), Tmem205 (+1706)
283	0.444872	-0.959361	chr1:165922115-165927872	1.40423	0.410369	2810422O20Rik (+22)
284	0.754403	-0.061355	chr8:43168993-43172693	0.815758	0.410369	Zfp353 (-2449)
285	0.453271	-1.29378	chr2:85639685-85643385	1.74705	0.410369	Olfr1016 (+47059), Igf2 (+78628)
286	-0.240521	0.835803	chr2:24237956-24241656	-1.07632	0.410369	Psd4 (+469)
287	-0.0346301	-1.05469	chr4:19496511-19503093	1.02006	0.410369	Cpne3 (-2253), Ncdn (+2127)
288	0.384505	-0.698351	chr4:9595533-9599233	1.08286	0.410369	Asph (-2075)
289	0.959601	2.82151	chr4:140766910-140770610	-1.86191	0.410369	6330545A04Rik (-315)
290	-0.476469	-2.66891	chr11:88827491-88835988	2.19244	0.410369	Scpep1 (-85)
291	0.660301	2.40297	chr18:66030187-66033887	-1.74267	0.410369	Grp (-2694)
292	0.839583	2.51987	chr4:43783141-43786841	-1.68029	0.410369	Olfr159 (-2323)
293	0.184046	-0.584514	chr6:41339394-41343094	0.76856	0.410369	Gm5771 (-3560), Mecr (-1633)
294	0.978951	1.98126	chr7:51133581-51137281	-1.00231	0.410369	Klk4 (-2293)
295	-0.0676344	-1.94972	chr4:129349271-129352971	1.88208	0.410369	Kpna6 (-592)
296	0.192421	1.43148	chr4:126284137-126287837	-1.23906	0.410369	5730409E04Rik (-2400), Lrrc46 (+2183)
297	0.33674	-0.216863	chr18:37149160-37152860	0.553604	0.410369	Pcdhac2 (-2693)
298	0.985039	1.64741	chr19:5106256-5109956	-0.662372	0.410369	Rab1b (+270)
299	0.477419	-1.19834	chr19:11239070-11242770	1.67576	0.410369	1700025F22Rik (-288)
300	0.428502	-0.0815674	chr16:25680890-25684590	0.51007	0.410369	Trp63 (+429)
301	0.603639	-0.0772008	chr16:58796900-58800600	0.68084	0.410369	Olfr173 (-626700), Iqcj-schip1 (+171724)
302	-0.0890512	-1.59508	chr2:61639549-61643957	1.50603	0.410369	Tbr1 (+2897), Catsper3 (+43949)
303	-0.510241	1.15872	chr14:9004766-9008466	-1.66896	0.410369	Pdhb (-31782), Timeless (+4152)
304	0.990914	2.95901	chr11:105833561-105837261	-1.9681	0.410369	Ace3 (-2577)
305	0.970261	2.225	chr4:131392294-131400125	-1.25474	0.410369	Ptpru (-1027)
306	0.610252	-1.17794	chr7:69564285-69567985	1.78819	0.410369	Mkrn3 (-2241)
307	-0.0340199	-1.52337	chr7:54856001-54859701	1.48935	0.410369	Mrgpra3 (-2336)
308	0.927765	-0.420309	chr6:23599565-23603265	1.34807	0.410369	Rnf133 (-1540)
309	0.450364	-1.05675	chr2:87846193-87849893	1.50712	0.410369	Olfr1160 (+292253), Enox1 (+349899)
310	1.56427	3.245	chr4:125178328-125182028	-1.68074	0.410369	Ftl2 (-915)
311	0.488262	1.6169	chr2:157834356-157838056	-1.12864	0.410369	Tti1 (-1437)
312	0.840161	2.62967	chr6:121247353-121251053	-1.78951	0.410369	Slc6a13 (-785)
313	-0.0989813	1.46777	chr15:82236884-82240584	-1.56675	0.410369	Cyp2d10 (-68)
314	0.617908	-1.50091	chr8:22763312-22767012	2.11882	0.410369	Defa17 (-2369)
315	0.350185	-0.795637	chr16:64848950-64852763	1.14582	0.410369	Cggbp1 (-2651)
316	0.0399857	-1.07457	chr5:62197121-62200821	1.11455	0.410369	G6pd2 (-373)
317	0.552514	2.04805	chr15:89150442-89154142	-1.49554	0.410369	Adm2 (-1545)
318	1.62359	4.1517	chr4:43833565-43837265	-2.52812	0.410369	Olfr156 (-1799)
319	0.280854	1.54281	chr5:38123797-38127497	-1.26196	0.410369	Cytl1 (-673)
320	0.696667	-0.799302	chr1:65078582-65082282	1.49597	0.410369	Akr1cl (-1224)
321	0.338623	1.27764	chr18:61082325-61086025	-0.939016	0.410369	Camk2a (-2222), Wfdc6b (+2148)
322	0.199499	-1.7126	chr19:18784765-18788465	1.9121	0.410369	D030056L22Rik (-335)
323	0.411821	-0.373293	chr6:132856708-132860408	0.785114	0.410369	Tas2r125 (+522)
324	0.237866	1.5717	chr8:28403556-28407256	-1.33383	0.410369	Tex24 (-2099)
325	-0.880892	-2.17372	chr4:143489543-143493243	1.29283	0.410369	Pramef6 (+138639), Dyrk1a (+288851)
326	-0.0221824	1.45879	chr17:25605574-25609274	-1.48098	0.410369	Tekt4 (+1452), Ash1l (+126099)
327	-0.621587	-2.22316	chr7:9741119-9744819	1.60157	0.410369	Vmn2r44 (-1896)
328	1.77998	3.917	chr7:137833109-137836809	-2.13702	0.410369	Btbd16 (-2354), Rnf41 (+534)
329	0.0201893	-2.04704	chr7:16478512-16482212	2.06723	0.410369	Crxos1 (-1390)
330	1.07439	3.07497	chr9:96631354-96635054	-2.00058	0.410369	Zbtb38 (-496)
331	-0.0987992	-1.48155	chr3:63767901-63771615	1.38276	0.410369	Slc33a1 (-898)
332	0.505723	3.528	chr16:18412847-18416547	-3.02228	0.410369	Txnrd2 (-1493)
333	0.465038	-1.85301	chr2:111260366-111264066	2.31805	0.410369	Olfr1286 (-2548)
334	0.2105	-0.985978	chr16:45653491-45657191	1.19648	0.410369	BC016579 (-1402)
335	1.08543	2.74319	chr10:80752756-80756972	-1.65776	0.410369	Pip5k1c (-2498)
336	-0.179754	-2.03192	chr7:149482234-149485934	1.85217	0.410369	Krtap5-1 (-2219), C230096C10Rik (+1924)
337	0.187605	-1.04467	chr9:51852294-51859770	1.23228	0.410369	Gapdh (+234511)
338	-1.80277	-2.83751	chr5:26447225-26450925	1.03474	0.410369	Gm10220 (-2440)
339	0.754277	-0.386205	chr7:125258921-125262621	1.14048	0.410369	Rps15a (-1100)
340	0.7074	2.71579	chr2:163516812-163520512	-2.00839	0.410369	Pkig (+387)
341	0.000123865	-1.38039	chr9:18938478-18942178	1.38052	0.410369	Olfr837 (+67264), Scaf11 (+106057)
342	0.405418	1.83275	chr1:168057289-168061330	-1.42733	0.410369	Gpa33 (-532)
343	0.327367	-0.560295	chr9:39233914-39237614	0.887662	0.410369	Olfr952 (-565)
344	1.05874	0.304523	chrX:102360104-102363804	0.754213	0.410369	Fgf16 (-2117)
345	0.722058	2.22214	chr7:149758666-149806379	-1.50008	0.410369	Mrpl23 (-1398)
346	0.829117	-0.353159	chr9:50336006-50339706	1.18228	0.410369	Pts (-2066)
347	1.01699	3.13521	chr8:119605609-119609309	-2.11821	0.410369	Pkd1l2 (-2308)
348	0.124089	-1.38712	chr6:89923204-89926904	1.51121	0.410369	Vmn1r46 (-1571)
349	0.365823	-1.82859	chr1:180246323-180250023	2.19441	0.410369	Fam36a (-14073), Siah2 (+41108)
350	0.273544	-1.40588	chr17:66797776-66802050	1.67943	0.410369	1110012J17Rik (-1947)
351	-0.235087	-0.962289	chr7:93023708-93027408	0.727203	0.410369	Vmn2r73 (-2839)
352	-0.0871821	-1.10234	chr13:18473133-18476833	1.01516	0.410369	Pou6f2 (-976)
353	0.373136	2.42404	chr5:141197120-141200820	-2.0509	0.410369	Amz1 (-2791)
354	0.807612	3.50818	chr11:66888841-66892541	-2.70057	0.410369	Myh3 (-17)
355	0.270579	1.04473	chr3:32981211-32984911	-0.774156	0.410369	Pex5l (-1038)
356	0.785174	2.75289	chr5:149210740-149214440	-1.96772	0.410369	Slc7a1 (-2481), Zfyve21 (+2052)
357	0.135929	1.1775	chr15:95358177-95362097	-1.04157	0.410369	Nell2 (-522)
358	0.562319	-0.598539	chr7:109862185-109865885	1.16086	0.410369	Olfr33 (-22458), Cacnb1 (+3996)
359	0.139094	-1.46135	chr11:73238743-73242443	1.60045	0.410369	Olfr1 (-527)
360	0.168208	-1.01028	chr2:84264683-84268383	1.17849	0.410369	Calcrl (-1884)
361	0.169095	1.83758	chr9:110663224-110666924	-1.66849	0.410369	Myl3 (+38)
362	1.81948	3.70949	chr6:145753942-145757642	-1.89	0.410369	Rassf8 (+119)
363	0.174859	-1.1032	chr18:35090917-35094617	1.27806	0.410369	Etf1 (-2155), Alkbh1 (+2098)
364	0.622226	-0.918451	chr13:100284885-100289517	1.54068	0.410369	Mtap1b (-2197)
365	0.920087	3.26629	chr5:122801461-122807164	-2.34621	0.410369	Vps29 (-270)
366	0.89284	2.57485	chr10:115251379-115255079	-1.68201	0.410369	Tspan8 (-2562)
367	0.347186	1.85636	chr7:106681035-106684735	-1.50917	0.410369	Arrb1 (-1549)
368	-1.88608	-3.89577	chr7:9635350-9639050	2.00969	0.410369	Vmn2r45 (-2553)
369	1.21009	2.79201	chr1:95267512-95271212	-1.58192	0.410369	Ano7 (-148)
370	1.80786	3.98642	chr13:38240202-38243902	-2.17856	0.410369	Dsp (-1782)
371	-0.00700287	-1.08135	chr4:4719641-4723413	1.07435	0.410369	Impad1 (-4800), Naa10 (-1735),
372	1.58171	3.19746	chr10:77631773-77635473	-1.61575	0.410369	D10Jhu81e (-1952)
373	0.581103	-1.35802	chr16:45155981-45161746	1.93912	0.410369	Slc35a5 (-70)
374	0.132063	-0.791416	chr5:8890760-8894460	0.923479	0.410369	Abcb4 (+352)
375	-0.185199	1.33037	chr7:53014185-53017885	-1.51557	0.410369	Sult2b1 (-1394)
376	0.756579	1.97797	chr3:67865763-67869463	-1.22139	0.410369	Il12a (-2638)
377	0.0330049	1.18989	chr11:3831224-3835041	-1.15689	0.410369	Tcn2 (-2293)
378	0.808318	2.39114	chr5:110602759-110606459	-1.58283	0.410369	Golga3 (-2168)
379	-0.0829559	1.0709	chr2:68417509-68421209	-1.15386	0.410369	4933409G03Rik (+53)
380	-0.00384188	0.915667	chr11:97878946-97882646	-0.919508	0.410369	Arl5c (-2057)
381	0.412947	-1.40534	chr3:107948292-107951992	1.81829	0.410369	Gnai3 (-2448)
382	0.416625	2.43802	chr6:89544869-89548569	-2.02139	0.410369	Chchd6 (-1657)
383	1.10683	2.70822	chr18:67621542-67625242	-1.60138	0.410369	Slmo1 (-4275), Coasy (+390)
384	0.0601228	-1.57907	chr3:151097885-151101585	1.63919	0.410369	Eltd1 (-925)
385	-0.14714	1.31028	chr11:4083875-4087575	-1.45742	0.410369	Tbc1d10a (-150)
386	0.317806	-0.380486	chr7:115752862-115756562	0.698291	0.410369	Olfr506 (-2053)
387	0.604296	2.39778	chr5:93693638-93697632	-1.79348	0.410369	Ccng2 (-7873), 2700094K13Rik (+12095)
388	0.870913	0.110722	chr9:22272027-22275727	0.76019	0.410369	rp9 (+90816), Slc41a3 (+114427)
389	0.071322	2.66857	chr8:73115419-73119420	-2.59725	0.410369	Isyna1 (-962)
390	-0.692307	1.58575	chr5:109056060-109061718	-2.27806	0.410369	Gak (+324)
391	0.75384	-0.679976	chr10:52407346-52411428	1.43382	0.410369	Slc35f1 (-1458)
392	0.243016	1.32048	chr15:77556541-77560241	-1.07747	0.410369	Apol9b (-773)
393	0.239609	-0.794035	chr18:4352211-4355911	1.03364	0.410369	Map3k8 (-1050)
394	0.964406	2.32122	chr17:35397078-35403463	-1.35681	0.410369	H2-D1 (-2494)
395	0.738828	-0.60353	chr4:59199461-59203161	1.34236	0.410369	Ugcg (+523)
396	-0.0342114	-0.916478	chr13:27285567-27289267	0.882266	0.410369	Prl3c1 (-1310)
397	0.687444	-0.191031	chr12:45426911-45430676	0.878475	0.410369	Nrcam (-2211)
398	-0.0834936	1.07199	chr9:106121968-106125668	-1.15548	0.410369	Tlr9 (+181)
399	0.783765	3.56605	chr3:96042383-96067643	-2.78229	0.410369	Hist2h4 (-24516), Cct6a (+5089)
400	0.271703	-0.421047	chr6:130255711-130261339	0.69275	0.410369	Klra10 (-1889)
401	0.587095	1.19045	chr14:22561361-22565061	-0.603356	0.410369	Dusp13 (-9901), Cd300e (+14368)
402	-0.0176418	-1.99109	chr13:23275653-23279353	1.97344	0.410369	Vmn1r220 (+68)
403	-0.0693226	1.96279	chr2:84676604-84681522	-2.03211	0.410369	Slc43a1 (-1392)
404	0.280436	2.10679	chr4:42962566-42966705	-1.82635	0.410369	Dnajb5 (-2486)
405	0.544551	-0.514359	chr4:115497736-115501436	1.05891	0.410369	Mobkl2c (-1608)
406	1.05677	3.32529	chr8:11550031-11558650	-2.26852	0.410369	Ing1 (-2640)
407	1.21438	3.42235	chr7:134941162-134944862	-2.20796	0.410369	Hsd3b7 (-3580), Eno3 (+1017)
408	0.37146	0.0131374	chr19:12749695-12753395	0.358323	0.410369	Olfr1443 (-2386)
409	0.255408	1.20365	chr4:117806755-117810455	-0.948241	0.410369	St3gal3 (-3589), Mtvr2 (+806)
410	1.15046	2.29696	chr5:138632581-138636304	-1.1465	0.410369	Mblac1 (-1071)
411	0.517463	1.43596	chr17:56615115-56618863	-0.918497	0.410369	Ptprs (-1523), Cwc27 (+1237)
412	0.186049	-1.20137	chr3:90893987-90897687	1.38742	0.410369	Pglyrp3 (-1349)
413	-0.346433	0.882909	chr8:124943024-124946724	-1.22934	0.410369	Il17c (-960)
414	0.083309	1.6227	chr10:45006150-45009850	-1.53939	0.410369	Popdc3 (-1924)
415	0.110018	-1.29624	chr7:94392344-94396044	1.40626	0.410369	Nox4 (-1447)
416	0.257372	-0.4207	chr17:20700980-20704680	0.678072	0.410369	Vmn2r109 (-2677)
417	0.525203	2.22904	chr4:118161714-118165414	-1.70383	0.410369	Tie1 (-338)
418	0.513056	1.62573	chr16:95077557-95081257	-1.11267	0.410369	Kcnj6 (-747), Yipf2 (+771)
419	0.949887	-0.241133	chr2:112121884-112125584	1.19102	0.410369	Slc12a6 (-338)
420	0.418679	-0.333718	chr6:58212207-58215907	0.752397	0.410369	Vmn1r28 (-271)
421	0.2183	-0.685288	chr1:21227709-21231409	0.903589	0.410369	Gsta3 (-1779)
422	1.25263	3.93517	chr10:111494284-111497984	-2.68254	0.410369	Glipr1l1 (-1609)
423	0.104139	0.778089	chr10:39329779-39333479	-0.673951	0.410369	Traf3ip2 (+273)
424	0.883346	-0.123751	chr8:85981550-85985250	1.0071	0.410369	Scoc (+779)
425	0.594773	-0.33408	chr13:104966217-104971506	0.928853	0.410369	Trim23 (-1503)
426	0.441766	3.11235	chr3:28593864-28597564	-2.67058	0.410369	Slc2a2 (-1193)
427	0.700081	2.58362	chr10:75991411-75995111	-1.88354	0.410369	Lss (-1330)
428	0.0893945	1.2595	chr6:85370962-85374662	-1.1701	0.410369	Noto (-1741)
429	0.495293	-0.194664	chr2:88813306-88817006	0.689956	0.410369	Olfr1213 (-2213)
430	0.174915	1.79995	chr7:125586326-125590026	-1.62504	0.410369	Syt17 (+358)
431	0.935468	-0.642741	chr7:110926117-110929817	1.57821	0.410369	Olfr68 (-1001)
432	-0.123294	1.53479	chr2:26241907-26247796	-1.65808	0.410369	Pmpca (-2653)
433	0.0436495	1.18491	chr15:83952865-83956565	-1.14126	0.410369	Pnpla5 (-1468)
434	-0.129057	1.35993	chr13:55527423-55531123	-1.48899	0.410369	F12 (+151)
435	1.3012	0.0578675	chr4:56812240-56818163	1.24333	0.410369	BC026590 (-644)
436	0.816922	2.39301	chrX:135766563-135770263	-1.57608	0.410369	Trap1a (-2094)
437	0.612962	-0.984605	chr8:22424161-22427861	1.59757	0.410369	Defa3 (-95896), Diap1 (+195311)
438	0.274508	-0.0728335	chrX:23267282-23270982	0.347341	0.410369	Wdr44 (-668)
439	0.399497	1.17295	chr13:19824080-19827780	-0.773453	0.410369	A530099J19Rik (-2298)
440	1.39225	3.23538	chr9:22213060-22216760	-1.84312	0.410369	9530077C05Rik (+316)
441	0.458109	2.8189	chr2:181112979-181116679	-2.36079	0.410369	Lime1 (-1847), Zfp91 (-639)
442	0.713559	-0.165965	chr13:18035311-18039011	0.879524	0.410369	Rala (-2432)
443	-0.28766	-0.700179	chr17:18411420-18417490	0.412518	0.410369	Vmn2r94 (-577)
444	-0.150505	-0.686686	chr14:50654435-50658135	0.536181	0.410369	Olfr725 (-47)
445	1.21074	3.31104	chr2:35834404-35838104	-2.1003	0.410369	Ttll11 (-1797)
446	0.022154	1.41889	chr11:97846954-97850654	-1.39674	0.410369	Plxdc1 (-1648)
447	0.508714	0.0480938	chr2:88569014-88572714	0.46062	0.410369	Olfr1197 (-20)
448	0.312006	-0.497275	chr17:38191796-38195496	0.809281	0.410369	Olfr129 (-280)
449	1.37953	3.70452	chr8:121967658-121972021	-2.32499	0.410369	Necab2 (-1119), Hectd3 (+146)
450	1.81475	4.07703	chr15:76284907-76288607	-2.26228	0.410369	Scx (-2088)
451	0.495598	-1.09209	chr6:87300169-87303869	1.58769	0.410369	Gkn1 (-426)
452	1.56369	3.71041	chr5:65350533-65354233	-2.14672	0.410369	Tlr6 (-60916), Olfr291 (+1294)
453	0.83928	2.18289	chr6:31997327-32001027	-1.34361	0.410369	1700012A03Rik (-275)
454	-0.541579	0.35426	chr7:151655906-151659606	-0.89584	0.410369	Cttn (-1725)
455	0.60454	-0.85715	chr14:21298615-21302315	1.46169	0.410369	Anxa7 (-2560)
456	-0.0794714	-1.68797	chr19:44209626-44213326	1.6085	0.410369	Cwf19l1 (-1085)
457	0.300569	1.6004	chr17:35018305-35022005	-1.29983	0.410369	C2 (-969)
458	0.0912011	1.43636	chr5:139879380-139883080	-1.34516	0.410369	C130050O18Rik (-998)
459	0.561133	-0.772445	chr6:121422956-121426656	1.33358	0.410369	Iqsec3 (-152379), Zmat2 (+197667)
460	0.584415	2.05589	chr9:119976660-119980360	-1.47148	0.410369	Cx3cr1 (-996)
461	0.304256	1.79605	chr12:70890954-70894654	-1.49179	0.410369	Cdkl1 (-630)
462	0.230132	1.09713	chr18:80400576-80404345	-0.866999	0.410369	Rbfa (-2446)
463	0.441545	-0.158218	chr17:32946124-32949824	0.599763	0.410369	Zfp811 (-695461), Trpm3 (+306648)
464	-0.0189953	1.42212	chr8:86522644-86526344	-1.44111	0.410369	1700067K01Rik (-2120)
465	0.413987	2.04113	chr7:52874220-52877920	-1.62714	0.410369	Izumo1 (-2216)
466	0.887319	1.97949	chr3:148616859-148620559	-1.09217	0.410369	Lphn2 (-1259)
467	0.0926079	-1.24043	chr10:29081365-29085208	1.33304	0.410369	Rnf146 (-1816)
468	0.269333	-1.60562	chr6:132516899-132520599	1.87496	0.410369	Prh1 (-1323)
469	0.779583	3.02371	chr17:71365936-71369636	-2.24412	0.410369	Myom1 (-1537), Cdc27 (+1494)
470	0.219784	-0.513977	chr1:18226784-18230484	0.733761	0.410369	Defb18 (-2706)
471	0.718271	-0.803897	chr13:60965037-60968737	1.52217	0.410369	4930486L24Rik (-1682)
472	0.529624	-0.387849	chr15:89183192-89188875	0.917474	0.410369	Lmf2 (-1815)
473	1.79319	3.71827	chr9:42207272-42210972	-1.92508	0.410369	Tecta (-548)
474	0.700523	0.252855	chr19:12869237-12873838	0.447668	0.410369	Lpxn (-1223)
475	1.06141	3.66337	chr11:106609621-106613321	-2.60195	0.410369	Gm885 (-2188)
476	-0.900773	1.23746	chr3:68373329-68377029	-2.13823	0.410369	Il12a (-2811)
477	0.925969	2.85728	chr9:115218619-115222499	-1.93131	0.410369	Stt3b (-2256)
478	0.753708	-0.451207	chr11:73965697-73969397	1.20492	0.410369	Olfr402 (-1025)
479	0.0912992	0.995033	chr12:88781901-88787927	-0.903734	0.410369	1810035L17Rik (-2006)
480	0.399791	-1.17933	chr17:36946159-36949859	1.57912	0.410369	H2-M10.6 (-2276)
481	-0.217033	1.27319	chr4:118029658-118033358	-1.49022	0.410369	Hyi (-2194)
482	0.351676	-1.26413	chr18:37477074-37480774	1.61581	0.410369	Pcdhb5 (-234)
483	0.823654	1.89249	chr4:136390837-136394810	-1.06884	0.410369	Ephb2 (+5317), Olfr1212 (+16482)
484	0.148577	-1.45275	chr6:21896654-21900354	1.60132	0.410369	Ing3 (-26913), Klra2 (+938521)
485	0.67943	1.74283	chr8:129820551-129824291	-1.0634	0.410369	Pard3 (-67680), Dsg1c (+61815)
486	0.237075	0.978725	chr9:35256700-35260400	-0.74165	0.410369	Cdon (-872)
487	0.464062	1.32878	chr1:173297343-173301043	-0.864716	0.410369	Pvrl4 (-2700)
488	0.345497	-0.485017	chr10:127734400-127741130	0.830514	0.410369	Il23a (-1072)
489	-0.319309	-1.64667	chr13:23642772-23647642	1.32736	0.410369	Hist1h1d (-252)
490	0.650114	2.27907	chr10:75235379-75239079	-1.62895	0.410369	Ddt (-2641)
491	1.00411	2.3173	chr15:79115199-79118899	-1.31319	0.410369	Baiap2l2 (-1889)
492	1.18249	2.95162	chr14:56219861-56224155	-1.76913	0.410369	Irf9 (-2399)
493	0.551078	-0.297314	chr6:97202034-97205734	0.848392	0.410369	Lmod3 (-1648)
494	1.44735	3.5317	chr11:67343539-67347239	-2.08435	0.410369	Gas7 (-1250)
495	1.1159	2.68641	chr14:27487903-27492292	-1.57051	0.410369	Pde12 (-2055)
496	0.334221	-0.702922	chr10:84036731-84040431	1.03714	0.410369	Tcp11l2 (-596339), Magee1 (+47742)
497	-0.0598454	-1.51246	chr8:44750174-44753874	1.45262	0.410369	Adam34 (-2547)
498	-0.905389	-2.48145	chr13:12891585-12895305	1.57606	0.410369	Prl2c3 (-1007)
499	0.458587	-1.19109	chr13:34027125-34030825	1.64967	0.410369	Serpinb6a (-1094)
500	0.462631	1.38559	chr16:75908771-75912471	-0.922954	0.410369	Samsn1 (-1843)
501	-0.0694893	-1.66443	chr18:64675471-64679171	1.59494	0.410369	Nars (+511)
502	0.580232	-0.5263	chr16:4678898-4684809	1.10653	0.410369	Dnaja3 (+487)
503	0.603798	-0.230744	chr13:23660308-23669019	0.834542	0.410369	Hist1h2ae (+8050), Atxn2 (+117142)
504	-0.579258	-2.69423	chr7:113949234-113952934	2.11497	0.410369	Olfr700 (-968)
505	-0.301895	-2.41576	chr6:63203890-63207717	2.11387	0.410369	Grid2 (-673)
506	0.177085	-0.954153	chr3:95389920-95393620	1.13124	0.410369	Golph3l (-261)
507	4.21152	6.21587	chr13:55614060-55617760	-2.00435	0.410369	Pdlim7 (-1976)
508	-0.330145	-2.26342	chr2:86253467-86257167	1.93327	0.410369	Olfr1061 (+99)
509	1.45861	-0.717991	chr1:191166492-191171031	2.1766	0.410369	Kcnk2 (-2795)
510	0.0992498	-0.89316	chr9:19514312-19518012	0.99241	0.410369	Olfr857 (-1899)
511	1.40836	-0.697333	chr10:80529934-80533634	2.10569	0.410369	Thop1 (-2114)
512	0.221606	-2.58507	chr4:74923450-74927150	2.80668	0.410369	3110001D03Rik (-2601)
513	0.438336	-0.36304	chr2:174892524-174896224	0.801375	0.410369	LOC664987 (-115)
514	1.4648	2.77905	chr6:87482489-87486189	-1.31425	0.410369	Arhgap25 (-308)
515	2.48523	0.300594	chr7:53965281-53968981	2.18463	0.410369	Saal1 (-1522)
516	0.214792	2.3322	chr4:58295873-58299573	-2.11741	0.410369	Musk (-172)
517	0.779027	2.54909	chr2:167835353-167839053	-1.77006	0.410369	Fam65c (-4746), Pan2 (-505)
518	0.946341	1.60531	chr5:130297476-130301176	-0.658972	0.410369	Sumf2 (-2086)
519	0.308396	-1.531	chr2:24802361-24806061	1.8394	0.410369	Zmynd19 (-4580), Hist1h2bf (-1610),
520	0.159031	-1.93389	chr10:70700052-70703752	2.09292	0.410369	Tfam (-1961)
521	0.324476	-0.321711	chr17:19638814-19642514	0.646188	0.410369	Vmn2r100 (-1805)
522	0.866388	2.7753	chr4:43665684-43672277	-1.90891	0.410369	Hint2 (-2060)
523	0.533971	-0.691319	chr18:33622335-33626643	1.22529	0.410369	D0H4S114 (-651)
524	0.158668	-0.441644	chr4:58797852-58801552	0.600311	0.410369	Olfr267 (-977)
525	0.417719	-1.15591	chr2:181224954-181228654	1.57362	0.410369	Tpd52l2 (-947)
526	0.64723	1.35179	chr14:27704837-27708537	-0.70456	0.410369	Asb14 (-670)
527	-0.585451	1.73629	chrX:133402339-133406039	-2.32174	0.410369	Rab9b (-2492)
528	0.340933	1.91938	chr15:76158763-76162758	-1.57844	0.410369	Gpaa1 (-795)
529	0.381066	-0.0853433	chr1:176257689-176261389	0.466409	0.410369	1810030J14Rik (+357)
530	0.476783	0.649784	chr13:105604358-105609993	-0.173001	0.410369	Srek1ip1 (-833)
531	-0.68037	-2.15264	chr2:148642874-148646574	1.47227	0.410369	Cst13 (-2223)
532	0.6897	2.73632	chr8:97873276-97877377	-2.04662	0.410369	Mmp15 (-1628)
533	0.944524	0.00265499	chr15:102992975-102996675	0.941869	0.410369	Smug1 (-982)
534	0.449435	-0.161453	chr11:104409016-104414894	0.610888	0.410369	Myl4 (-4299), Zfp398 (-857)
535	0.440816	-0.21015	chr16:59026991-59030691	0.650966	0.410369	Olfr186 (-1511)
536	0.242461	-0.0836532	chr2:86730590-86734290	0.326114	0.410369	Olfr1097 (-90)
537	0.624314	2.21018	chr7:52980446-52984146	-1.58586	0.410369	Spaca4 (-972)
538	0.0321498	-0.909407	chr2:87089135-87092835	0.941557	0.410369	Olfr1115 (-984)
539	0.741705	1.6883	chr14:30788562-30792262	-0.94659	0.410369	Actr8 (-607)
540	0.292519	1.48495	chr8:124428772-124434532	-1.19243	0.410369	Slc7a5 (-1609), Ncaph2 (+1546)
541	0.0807972	-0.970918	chr5:71938704-71942404	1.05171	0.410369	Cox7b2 (-334)
542	0.489278	-0.964313	chr3:30406549-30411369	1.45359	0.410369	Mecom (-1661)
543	0.379813	-1.17068	chr15:98397327-98401027	1.55049	0.410369	4930415O20Rik (-1886)
544	0.372237	1.16956	chr4:152855734-152859899	-0.797319	0.410369	Ajap1 (-1464), 2410002O22Rik (+1091)
545	1.5616	3.56264	chr19:41280524-41284224	-2.00104	0.410369	Tll2 (+109)
546	0.147261	1.5907	chrX:97717216-97720916	-1.44344	0.410369	Dgat2l6 (+208)
547	1.03372	-0.130285	chr14:55710063-55714411	1.16401	0.410369	Zfhx2 (-1214), Hist1h4n (-371)
548	-0.104012	-1.18419	chr2:103600667-103604367	1.08018	0.410369	Nat10 (-1294)
549	0.394137	-0.0273626	chr2:111591447-111595147	0.421499	0.410369	Olfr1301 (-1779)
550	0.697896	0.121484	chr1:195195736-195199436	0.576412	0.410369	Camk1g (-1568)
551	-1.64635	-3.09433	chr14:52336067-52339767	1.44798	0.410369	Gm5800 (-3940), Ube2m (-739)
552	-1.28096	-2.83002	chr7:114955139-114958839	1.54906	0.410369	Olfr467 (+184)
553	0.29838	-0.869854	chr19:12745736-12749436	1.16823	0.410369	Olfr1442 (-1206)
554	-0.1247	-1.48597	chr5:69982784-69986484	1.36127	0.410369	Gnpda2 (+272)
555	-0.470126	0.66722	chr11:102288675-102292375	-1.13735	0.410369	Grn (-1351)
556	0.33755	-1.92788	chr13:108831707-108835407	2.26543	0.410369	2810008M24Rik (-2618), Wasf1 (+2227)
557	0.169611	1.79665	chr7:86415191-86418891	-1.62704	0.410369	Abhd2 (-2796)
558	0.473715	-0.386822	chr6:128374188-128377888	0.860537	0.410369	Itfg2 (-996)
559	0.357901	-0.801212	chrX:71210914-71214614	1.15911	0.410369	Hcfc1 (-658)
560	0.54678	-0.475678	chr6:148300217-148304060	1.02246	0.410369	Rps4x (-70)
561	0.0828505	3.46352	chr7:13509804-13514090	-3.38067	0.410369	2310014L17Rik (-824)
562	-0.521652	1.21243	chr5:118474872-118479103	-1.73408	0.410369	Tesc (-95339), LOC100038947 (+320795)
563	-0.189553	1.51458	chr16:70311371-70315071	-1.70413	0.410369	Gbe1 (-2648)
564	0.282183	-0.114261	chr2:86095108-86098808	0.396444	0.410369	Olfr1049 (-725)
565	0.52243	1.76303	chr11:96899939-96905643	-1.2406	0.410369	Mrpl10 (-755)
566	-0.454661	-1.28821	chr7:26955467-26959167	0.833544	0.410369	Cyp2b9 (-1978), Josd1 (-1046)
567	1.13952	-0.405377	chr9:106059729-106063429	1.5449	0.410369	Glyctk (-1227), Dclre1b (+1097)
568	0.759654	2.10879	chr9:43906964-43910664	-1.34914	0.410369	Mfrp (-2748), Fam82b (-2215)
569	0.272704	2.15418	chr5:144655196-144658896	-1.88147	0.410369	Ankrd61 (-1914)
570	0.363677	-0.509125	chr9:38789887-38793587	0.872802	0.410369	Olfr934 (-1991)
571	0.208955	1.42394	chr4:43885441-43889141	-1.21498	0.410369	Reck (-1173)
572	0.0960716	-0.294509	chr14:50857818-50861518	0.390581	0.410369	Olfr731 (-894)
573	-0.17819	-1.41908	chr17:18285933-18289633	1.24089	0.410369	Vmn2r92 (-1247)
574	-0.0661838	-1.44407	chr3:108028756-108032477	1.37788	0.410369	Sypl2 (-2373)
575	-0.309136	0.418811	chr8:87672862-87676562	-0.727947	0.410369	Gm6531 (-2172)
576	1.10646	2.4141	chr9:115815612-115819312	-1.30765	0.410369	Gadl1 (-1011)
577	0.520833	1.50647	chr9:119098771-119102471	-0.985636	0.410369	Slc22a14 (-814)
578	-0.713006	1.26333	chr3:129763085-129766785	-1.97634	0.410369	Sec24b (-2748)
579	1.02672	2.09022	chr4:138905547-138911173	-1.0635	0.410369	Mrto4 (-1564)
580	-0.515141	0.988969	chr11:115885029-115892375	-1.50411	0.410369	H3f3b (-1324)
581	0.0111788	-1.73686	chr17:37496092-37499792	1.74803	0.410369	Olfr104 (-1049)
582	0.151933	-2.0991	chr4:62873485-62877185	2.25103	0.410369	Col27a1 (+226)
583	0.679204	2.3275	chr17:28683471-28687171	-1.6483	0.410369	Gm749 (+273)
584	0.708485	-0.730788	chr7:126666818-126670518	1.43927	0.410369	Pdilt (-1213)
585	0.711485	0.197069	chr13:22712164-22715864	0.514417	0.410369	Vmn1r206 (-282)
586	0.63832	1.49246	chr6:50332096-50335796	-0.854144	0.410369	Osbpl3 (-923)
587	0.36614	-1.28696	chr8:59796819-59801229	1.6531	0.410369	Hand2 (-3205)
588	-0.434807	1.53704	chr4:82666266-82669966	-1.97185	0.410369	Frem1 (-775)
589	3.4879	5.21755	chr4:133800766-133804466	-1.72965	0.410369	Zfp593 (-1380)
590	0.419409	-1.57213	chr7:16478512-16482212	1.99154	0.410369	Crxos1 (-2142)
591	-1.25	1.00289	chr15:74711394-74715094	-2.25288	0.410369	2010109I03Rik (-2560)
592	0.916187	-0.296002	chr3:88905127-88908827	1.21219	0.410369	Fdps (-2526)
593	0.181277	-0.635114	chr17:18411420-18417490	0.816391	0.410369	Vmn2r94 (-1351)
594	0.671062	-0.0744471	chr1:171898596-171902296	0.745509	0.410369	Hsd17b7 (-186)
595	0.342066	-0.822259	chr17:37368573-37372273	1.16432	0.410369	Olfr97 (-3136), Coro7 (-1214)
596	-0.390134	0.626956	chr11:68909497-68914399	-1.01709	0.410369	Per1 (-998)
597	0.355799	1.33242	chr2:140496465-140500165	-0.976623	0.410369	Flrt3 (-35840), 1700042B14Rik (+221742)
598	1.15298	-0.264636	chr3:92153104-92156804	1.41762	0.410369	Sprr2e (-1623)
599	0.311902	1.67186	chr11:59384500-59388200	-1.35996	0.410369	Olfr222 (-876), Ttc15 (-499)
600	1.83129	3.20582	chr7:149758666-149806379	-1.37453	0.410369	Igf2 (+224)
601	1.00968	0.21613	chr11:84683070-84687200	0.79355	0.410369	Ggnbp2 (-2426), Gm12769 (-2078)
602	0.29783	-0.824035	chr7:145588621-145592373	1.12187	0.410369	Tcerg1l (-2171)
603	1.47653	3.50794	chr19:54116711-54122174	-2.03142	0.410369	Adra2a (-1885), Poc1b (-921)
604	0.738589	0.393542	chrX:49150190-49153890	0.345047	0.410369	Usp26 (-916)
605	0.661481	1.30058	chr7:4946963-4950663	-0.639096	0.410369	Zfp579 (+515)
606	0.387628	-0.403293	chr18:49914489-49918189	0.790921	0.410369	Dtwd2 (+619)
607	0.496352	-0.860328	chr5:46247050-46251705	1.35668	0.410369	Lcorl (-914)
608	0.100678	-0.966774	chr16:26578830-26582530	1.06745	0.410369	Il1rap (-1478)
609	0.844956	0.0706311	chr11:74094350-74098050	0.774325	0.410369	Olfr59 (-2515)
610	1.06632	0.000236086	chr15:86015635-86019531	1.06608	0.410369	Cerk (-1568)
611	0.264954	1.17659	chr8:127092867-127096567	-0.911633	0.410369	Agt (-1870)
612	0.0334917	-1.83272	chr17:38408757-38412457	1.86621	0.410369	Olfr138 (-725)
613	0.1734	-1.06845	chr2:24828592-24833578	1.24185	0.410369	Pnpla7 (-1061)
614	0.23462	-1.29368	chr3:92233543-92237243	1.5283	0.410369	Sprr2k (-2162)
615	0.35023	-0.0613647	chr18:37898787-37902487	0.411594	0.410369	Taf7 (+328)
616	0.447038	2.07046	chr3:58688394-58692094	-1.62343	0.410369	Clrn1 (-249)
617	0.663425	2.01109	chr15:76036011-76042555	-1.34767	0.410369	Plec (-82)
618	0.440196	-0.0441357	chr2:89861481-89865181	0.484332	0.410369	Olfr1264 (-2333)
619	0.976086	-0.419781	chr14:51258997-51262697	1.39587	0.410369	Olfr745 (-1617)
620	0.366861	0.0129739	chr7:93512105-93515805	0.353887	0.410369	Olfr305 (-2453)
621	1.03318	2.54907	chr1:172486501-172490201	-1.51588	0.410369	Nos1ap (-3286), Thtpa (+550)
622	0.438143	1.68332	chr9:107133500-107137200	-1.24518	0.410369	Dock3 (-2751)
623	-0.732647	-1.89077	chr4:143556113-143559813	1.15813	0.410369	Gm13101 (-1070)
624	0.90337	0.337997	chr19:22519737-22523437	0.565373	0.410369	Klf9 (-1038)
625	1.19532	3.80833	chr8:125132585-125138201	-2.61301	0.410369	Galns (-2856)
626	0.0660224	-1.37313	chr2:154080654-154084354	1.43915	0.410369	4833413D08Rik (+178)
627	1.03832	-0.77952	chr3:19854093-19857793	1.81784	0.410369	Cp (-229)
628	-0.0130847	-1.27498	chr7:116037179-116040879	1.26189	0.410369	Olfr519 (-2622)
629	-0.231351	0.913633	chr6:128346823-128350523	-1.14498	0.410369	Nrip2 (-2143)
630	0.442542	2.21927	chr15:99304421-99308121	-1.77673	0.410369	Bcdin3d (-1084)
631	-0.110945	-0.602489	chr2:111152677-111156377	0.491545	0.410369	Olfr1280 (+16709), Tmem85 (+85004)
632	0.700044	2.34265	chr5:73127004-73130704	-1.64261	0.410369	Txk (+215)
633	0.0684508	1.558	chr15:100162399-100166099	-1.48955	0.410369	AB099516 (-2311)
634	0.141357	1.54682	chr2:164409937-164413637	-1.40546	0.410369	Wfdc6a (+524)
635	-0.756583	0.553556	chr14:54977564-54981264	-1.31014	0.410369	Oxa1l (-974)
636	0.375112	-1.13869	chr2:91040126-91043826	1.5138	0.410369	Acp2 (-864)
637	0.530319	-0.180387	chr3:124020994-124024694	0.710706	0.410369	Tram1l1 (-50)
638	0.301142	-0.376373	chr9:38652740-38656440	0.677515	0.410369	Olfr924 (-1179)
639	0.710109	-0.801814	chr2:111175493-111179193	1.51192	0.410369	Olfr1282 (-841)
640	1.6386	2.26474	chr6:38328563-38332263	-0.626144	0.410369	Ttc26 (+557)
641	1.17422	2.54624	chr3:82852972-82860199	-1.37202	0.410369	Fgb (-200464), 1700042B14Rik (+57118)
642	0.745074	3.18472	chr14:124056401-124060101	-2.43964	0.410369	Itgbl1 (-2467)
643	-0.0494698	1.0771	chr8:72329625-72333325	-1.12657	0.410369	Gmip (-1309)
644	0.447808	-1.37723	chr3:96528573-96534322	1.82503	0.410369	Rnf115 (-1150)
645	0.940992	3.06728	chr11:61463862-61467562	-2.12629	0.410369	Grap (-224)
646	1.64571	3.09527	chr3:101091122-101094822	-1.44956	0.410369	Cd2 (-915)
647	0.776406	2.74254	chr14:32839328-32843028	-1.96613	0.410369	Galntl2 (-2297)
648	0.00573872	2.21505	chr16:21420230-21423930	-2.20931	0.410369	Vps8 (-517)
649	0.741373	2.30541	chr15:98557889-98561589	-1.56404	0.410369	Fkbp11 (-2309), Mrpl41 (+1374)
650	0.818295	0.178655	chr6:122551722-122555422	0.63964	0.410369	Apobec1 (-1017)
651	1.43131	3.75674	chr5:34979023-34982723	-2.32543	0.410369	Mfsd10 (+285)
652	0.3587	-0.642449	chr7:147126794-147130861	1.00115	0.410369	Utf1 (-2631)
653	1.14408	2.32052	chr14:77905935-77909635	-1.17644	0.410369	Gm1587 (+188)
654	-0.83458	-3.09916	chr4:59972797-59976497	2.26458	0.410369	Mup4 (+630)
655	0.490703	1.43589	chr2:101488949-101492649	-0.945189	0.410369	Rag1 (-594)
656	0.0801457	1.52987	chr5:89146935-89150635	-1.44973	0.410369	Mobkl1a (-1031)
657	-0.286193	-2.70986	chr7:36431761-36435461	2.42366	0.410369	Pdcd5 (-2840), Nat14 (+753)
658	0.209844	-1.10925	chr3:14610516-14614216	1.31909	0.410369	1810022K09Rik (-1081)
659	0.270774	-1.34385	chr17:38469143-38472843	1.61463	0.410369	Olfr136 (-1509), Orc4 (+1268)
660	-0.34856	-1.47251	chr10:98566844-98571508	1.12395	0.410369	Galnt4 (+177)
661	0.118536	-0.427735	chr8:22298995-22302695	0.546271	0.410369	Defa22 (-322)
662	-1.04291	-2.51443	chr6:57339821-57343521	1.47152	0.410369	Vmn1r18 (-390)
663	1.44423	3.48418	chr16:37008911-37012611	-2.03995	0.410369	Polq (-1642)
664	0.266254	1.03151	chr6:90665783-90669483	-0.765259	0.410369	Iqsec1 (-13758), Serpinb2 (+3822)
665	0.679001	0.0617071	chr2:86195797-86199497	0.617294	0.410369	Olfr1056 (-640)
666	0.412197	1.74666	chr4:98483488-98487188	-1.33447	0.410369	Kank4 (+169)
667	0.0110373	1.51434	chr11:68739811-68743511	-1.50331	0.410369	Odf4 (-2526)
668	1.1083	0.261948	chr9:63867971-63872088	0.846354	0.411497	Smad6 (-1057)
669	0.748947	0.377706	chr6:42381573-42385273	0.371241	0.411497	Tas2r126 (-2667)
670	0.465187	1.26858	chr6:128374188-128377888	-0.803392	0.411598	Itfg2 (+67)
671	0.753028	4.52765	chr6:15667700-15671413	-3.77462	0.411747	Mdfic (+285)
672	0.224398	0.094589	chr3:75073260-75076960	0.129809	0.411747	Serpini2 (-775)
673	0.258319	-0.388366	chr2:94246106-94249806	0.646685	0.411747	Ttc17 (-2700), Hist1h4f (-689)
674	0.352457	-0.43893	chr14:87540181-87543881	0.791387	0.411747	Diap3 (-1103), Uqcrh (+708)
675	0.399774	0.203257	chr9:21394205-21400150	0.196516	0.411747	1810026J23Rik (-126)
676	0.239515	0.0113034	chr7:113821258-113824958	0.228212	0.411747	Olfr693 (-789)
677	0.0486474	1.01144	chr3:58452486-58456186	-0.962795	0.411747	Fam194a (-1378)
678	-0.490718	-1.28231	chr13:12891585-12895305	0.79159	0.411747	Prl2c3 (+447)
679	0.392092	1.34152	chr8:72660651-72666056	-0.949429	0.411747	Rfxank (-1865)
680	1.87422	-0.104931	chr9:106149545-106153245	1.97915	0.411747	Alas1 (-173)
681	-0.505923	-1.94292	chr16:27386102-27389802	1.43699	0.411747	Ccdc50 (-1281)
682	0.317663	0.880856	chr2:155770360-155774060	-0.563193	0.411747	Gdf5 (-421)
683	0.748147	-0.126446	chr16:14316685-14320385	0.874593	0.411747	0610037P05Rik (-1634)
684	0.979964	0.28482	chr18:20466413-20470113	0.695144	0.411747	Dsg1b (+431)
685	0.823927	-0.388776	chrX:109605922-109609622	1.2127	0.411747	2010106E10Rik (-1633)
686	0.424944	-0.126881	chr4:118606705-118610405	0.551825	0.411747	Olfr1328 (-695)
687	0.800855	0.00528893	chr12:77863599-77867299	0.795566	0.411747	Churc1 (-326)
688	-0.186903	1.28856	chr1:172856931-172860674	-1.47547	0.411747	Fcrla (-1557)
689	-0.639318	0.966673	chr7:26469060-26473309	-1.60599	0.411747	Tgfb1 (-2645)
690	0.00415414	-1.56777	chr9:38013679-38017379	1.57193	0.411747	Olfr893 (-921258), Pglyrp4 (+366419)
691	0.33032	-0.210957	chr9:19609803-19613503	0.541276	0.411747	Olfr859 (-1408)
692	0.411747	-0.665129	chr17:20319321-20323021	1.07688	0.411747	Fpr-rs6 (-2650)
693	0.468909	-1.91721	chr10:126806747-126810447	2.38611	0.411747	Inhbc (+540)
694	0.87559	0.137503	chr9:19242398-19246098	0.738087	0.411747	Olfr849 (-1023)
695	-0.116714	-1.41733	chr10:128755720-128759420	1.30061	0.411747	Olfr780 (-1073), BC055324 (+909)
696	0.186941	-0.191938	chr10:57511389-57515089	0.378879	0.411747	Smpdl3a (-39688), Mns1 (+54023)
697	0.506663	0.221676	chr14:98568022-98571722	0.284988	0.411747	Dach1 (-2096)
698	0.532367	-0.79591	chr4:115745109-115750635	1.32828	0.411747	Lrrc41 (-690)
699	1.62284	4.54343	chr1:24181488-24185188	-2.92059	0.411747	Col9a1 (-420)
700	1.0072	-0.667153	chr1:39248156-39251856	1.67435	0.411747	Npas2 (-977)
701	0.979215	1.71425	chr14:55837883-55841583	-0.735033	0.411747	Dhrs2 (-2491)
702	0.514296	-1.98402	chr19:29172904-29176604	2.49832	0.411747	Rcl1 (-710)
703	0.384717	-0.787845	chr3:159259184-159262884	1.17256	0.411747	Rpe65 (-2839)
704	0.994826	0.411005	chr11:53161374-53165074	0.583821	0.411747	Aff4 (-558)
705	1.13243	0.205622	chr9:103189887-103193587	0.926807	0.411747	1300017J02Rik (-1536), Acsm5 (-1247)
706	0.620804	-0.259392	chr9:65190914-65194901	0.880196	0.411747	Pdcd7 (-1918)
707	0.612733	-0.741966	chr9:72947244-72950944	1.3547	0.411747	2410004A20Rik (-2720)
708	1.48741	0.290344	chr4:120781091-120784791	1.19707	0.411747	Tmco2 (-327)
709	-1.23282	1.43177	chr17:25713173-25716873	-2.66459	0.411747	Lmf1 (+306)
710	-0.0228485	-0.411514	chr17:19048325-19052025	0.388666	0.411747	Vmn2r97 (-2332)
711	-0.166865	0.672696	chr3:134967750-134971450	-0.839561	0.411747	Nhedc2 (-1431)
712	0.914122	-0.364905	chr7:4870892-4878185	1.27903	0.411747	A430110N23Rik (-1442)
713	-0.229448	0.614356	chr17:73454373-73458073	-0.843804	0.411747	Lclat1 (-157)
714	0.426592	-0.759071	chr2:119720003-119723703	1.18566	0.411747	Mga (-1892)
715	0.218325	-1.96692	chr7:87833023-87836723	2.18524	0.411747	Crtc3 (+386)
716	0.160411	1.00911	chr14:35401053-35404827	-0.848702	0.411747	Ldb3 (+553)
717	-0.0201541	1.45694	chr8:124883906-124887606	-1.4771	0.411747	Trhr2 (-543)
718	0.119344	-1.85313	chr13:23225393-23229093	1.97247	0.411747	Vmn1r218 (-2326)
719	0.366678	-0.352045	chr4:70070661-70074361	0.718723	0.411747	Cdk5rap2 (-458)
720	-1.23514	-2.44117	chr6:89923204-89926904	1.20603	0.411747	Vmn1r46 (-1433)
721	0.485345	1.12643	chr11:114908869-114912569	-0.641089	0.411747	Gm11711 (-614)
722	0.582142	1.36689	chr3:101887472-101891172	-0.784744	0.411747	Casq2 (-2447)
723	0.448749	-0.434059	chr7:138511699-138515399	0.882808	0.411747	Pstk (-70)
724	0.493274	1.7579	chr3:88893213-88900245	-1.26463	0.411747	Rusc1 (-1212)
725	0.314693	1.57577	chr17:34739766-34746698	-1.26108	0.411747	Agpat1 (-1970)
726	0.293506	-0.0931681	chr6:78352188-78355888	0.386674	0.411747	Reg2 (-2498)
727	1.04607	0.299651	chr6:92655438-92659138	0.746419	0.411747	Prickle2 (-5)
728	-0.127628	-0.757318	chr4:65263091-65266791	0.62969	0.411747	Trim32 (+518)
729	-0.374361	0.505358	chr7:147757093-147760793	-0.879719	0.411747	Olfr538 (-469)
730	0.690779	1.37507	chr1:167090164-167093864	-0.684292	0.411747	Tbx19 (-980)
731	0.213376	-2.28463	chr15:102345716-102350203	2.49801	0.411747	Map3k12 (-736), Ndufa1 (+631)
732	0.580168	2.11357	chr10:127734400-127741130	-1.53341	0.411747	Pan2 (-1580)
733	-1.4739	0.372142	chr9:72803685-72807385	-1.84604	0.411747	Dyx1c1 (+218)
734	0.246277	1.24595	chr5:115140204-115143904	-0.999669	0.411747	Gltp (-1190)
735	1.04522	0.493849	chr1:133141015-133144715	0.551373	0.411747	Rassf5 (-89493), Lrrc16a (-44840)
736	0.378068	1.2797	chr5:91212168-91215868	-0.901632	0.411747	Cxcl3 (-445)
737	0.190451	0.835534	chr15:73014521-73018325	-0.645082	0.411747	Eif2c2 (-1832)
738	-0.226791	-2.63132	chr8:22842048-22845748	2.40453	0.411747	Defa6 (-95)
739	-0.942478	1.2752	chr13:24920593-24926318	-2.21768	0.411747	Acot13 (-2436), Ccnt1 (-285)
740	0.0519384	-1.34305	chr7:24710444-24714144	1.39499	0.411747	Vmn1r179 (-73242), Olfr1506 (+1193)
741	0.554657	-0.530499	chr17:18104461-18108161	1.08516	0.411747	Fpr3 (-870), Mmachc (+325)
742	0.671218	0.110768	chr3:87236743-87240443	0.56045	0.411747	Fcrl5 (-725)
743	0.828069	1.32241	chr11:70467227-70472037	-0.49434	0.411747	Pfn1 (-57)
744	0.360163	-0.539949	chr4:73596010-73599710	0.900111	0.411747	2310002L09Rik (-4694), Abhd16b (-647)
745	-1.01506	1.58438	chr17:25408108-25414196	-2.59944	0.411747	Ube2i (-1852)
746	-0.133865	-1.89378	chr14:51572855-51576555	1.75991	0.411747	Pnp2 (-1133)
747	0.398356	2.26156	chr4:108517501-108521266	-1.8632	0.411747	Kti12 (+531)
748	0.812502	-1.02302	chr6:17228380-17232080	1.83552	0.411747	Cav2 (-1655)
749	1.08269	-0.382476	chr17:24172249-24175949	1.46517	0.411747	Prss27 (-2093)
750	1.40156	2.30688	chr18:42210403-42214103	-0.905324	0.411747	Sh3rf2 (-2745)
751	-1.06256	-2.52467	chr8:22298995-22302695	1.46211	0.411747	Defa22 (-794)
752	1.57709	3.29128	chr4:118362315-118366015	-1.71419	0.411747	Olfr1342 (-665)
753	-0.539956	-2.11648	chr2:122249252-122252952	1.57653	0.411747	Slc28a2 (-27808), Olfr378 (+1174)
754	0.332262	1.83042	chr8:26058536-26062236	-1.49816	0.411747	Adam32 (-848)
755	-0.098991	1.58169	chr14:56402116-56405816	-1.68068	0.411747	Adcy4 (-397)
756	0.643405	-0.130019	chr16:57606240-57609940	0.773424	0.411747	2610528E23Rik (+89)
757	0.514121	-0.138635	chr2:12340347-12344047	0.652755	0.411747	Fam188a (-1415)
758	1.5066	0.00127659	chr2:157190393-157194093	1.50532	0.411747	Manbal (-724)
759	0.163428	1.46962	chr9:21728954-21734866	-1.3062	0.411747	Ccdc159 (+478)
760	0.123097	-0.0572675	chr2:88396667-88400367	0.180365	0.411747	Olfr1188 (+398)
761	1.30698	0.186351	chr4:3946070-3949770	1.12063	0.411747	Sdr16c5 (-33517), Nlrp5 (+121306)
762	0.117595	-0.380537	chr2:86888651-86892351	0.498132	0.411747	Olfr1106 (+334)
763	0.543192	0.0518436	chr16:36130535-36134235	0.491348	0.411747	Csta (-2856)
764	0.56136	-0.073068	chr13:74345408-74349108	0.634428	0.411747	Exoc3 (-2457)
765	0.479787	1.74459	chr4:126427838-126433651	-1.2648	0.411747	AU040320 (-1103)
766	0.516646	-0.306315	chr7:97413202-97416902	0.82296	0.411747	Ccdc83 (-595)
767	0.109696	-0.353784	chr17:18219060-18222760	0.46348	0.411747	Vmn2r91 (-1410)
768	-0.894554	-0.123795	chr2:84496275-84499975	-0.770759	0.411747	Ctnnd1 (-2533)
769	0.754143	-0.15363	chr15:36936417-36940117	0.907773	0.411747	Zfp706 (-1823)
770	0.426273	-0.0795284	chr4:116664992-116669940	0.505801	0.411747	Urod (+544)
771	1.8133	2.76377	chr4:34633947-34637647	-0.950465	0.411747	Slc35a1 (-389)
772	0.0948409	-0.459047	chr8:98154498-98158198	0.553888	0.411747	Gins3 (-1445)
773	0.672841	0.777353	chr12:112506361-112510208	-0.104512	0.411747	Amn (-1594)
774	-0.14278	1.49553	chr16:45221489-45225189	-1.63831	0.411747	Btla (-875)
775	-0.548416	0.813245	chr9:121739457-121743157	-1.36166	0.411747	Hhatl (-784)
776	0.918653	2.72145	chr7:89078413-89082305	-1.80279	0.411747	Hdgfrp3 (-1318)
777	-0.4367	-2.34638	chr5:53655384-53659084	1.90968	0.411747	1810013D10Rik (+78)
778	-0.950138	0.208724	chr17:65988356-65994504	-1.15886	0.411747	Txndc2 (-2389)
779	0.0237481	-0.0297475	chr19:38297882-38301582	0.0534956	0.411747	5730455O13Rik (-1040)
780	-0.400727	-1.77054	chr5:3893193-3896893	1.36982	0.411747	Mterf (-722)
781	0.607244	-0.306583	chr16:32911225-32914925	0.913827	0.411747	Lrch3 (-745)
782	-0.0766483	1.34665	chr5:115389250-115392950	-1.4233	0.411747	2210016L21Rik (-486)
783	0.456147	-0.702171	chr14:50703614-50707314	1.15832	0.411747	Olfr726 (+376)
784	0.422607	1.73915	chr7:86885088-86890871	-1.31655	0.411747	Wdr93 (-2454), Ube2b (-1301)
785	0.500511	-1.10532	chr9:108189827-108193527	1.60583	0.411747	Nicn1 (-571)
786	0.440649	0.0739942	chr2:111143397-111147097	0.366654	0.411747	Olfr1279 (-897)
787	-0.190592	1.13542	chr10:121174032-121177732	-1.32601	0.411747	BC048403 (-2664)
788	-0.156947	-1.84601	chr17:47502875-47506885	1.68906	0.411747	Mrps10 (-39)
789	1.39733	2.25112	chr17:12774094-12777794	-0.853797	0.411747	Slc22a2 (-2699)
790	1.37915	-0.349053	chr5:129523070-129526848	1.7282	0.411747	Ran (-1018), Polr3c (+846)
791	0.641793	2.3595	chr10:82089622-82093322	-1.71771	0.411747	1190007I07Rik (-1155)
792	0.625773	1.04979	chr15:102035737-102039437	-0.424015	0.411747	Zfp740 (-1023)
793	0.885341	1.98658	chr7:53079377-53083077	-1.10124	0.411747	Kcnj14 (-878)
794	0.243843	-0.181838	chr7:112215022-112218722	0.425681	0.411747	Olfr678 (-14)
795	0.779835	-0.666222	chr10:98374843-98378543	1.44606	0.411747	Atp2b1 (+512)
796	-0.446729	-1.48262	chr19:34679486-34683186	1.03589	0.411747	I830012O16Rik (-751)
797	2.25458	4.21937	chr10:117731354-117735054	-1.96479	0.411747	Iltifb (+911)
798	0.222029	-0.866824	chrX:132026166-132029866	1.08885	0.411747	AV320801 (-622)
799	0.242987	0.90425	chr13:23895935-23899635	-0.661263	0.411747	Slc17a2 (-1124)
800	1.25348	-0.375528	chr5:73302595-73306418	1.62901	0.411747	Slain2 (-1227)
801	0.523503	3.47339	chr4:14788405-14792105	-2.94988	0.411747	Tmem55a (-519)
802	0.146765	0.579034	chr19:5725577-5734681	-0.432269	0.411747	Ehbp1l1 (-938)
803	0.430254	-0.7043	chr13:34126549-34130249	1.13455	0.411747	Bphl (-172819), 1700042B14Rik (+84763)
804	-0.496397	1.07527	chr17:34255341-34261652	-1.57167	0.411747	Brd2 (-2512), Kif15 (+2431)
805	0.693994	-0.558082	chr1:140167354-140171054	1.25208	0.411747	Atp6v1g3 (-2496)
806	-0.103698	-1.37196	chr6:123802468-123806168	1.26826	0.411747	Vmn2r25 (-2708), Atg3 (+2552)
807	1.06065	2.21799	chr7:6281296-6284996	-1.15734	0.411747	Zfp583 (-251)
808	0.29069	1.82807	chr4:136157898-136161598	-1.53738	0.411747	Kdm1a (-2647)
809	0.00716878	-0.830404	chr7:110862149-110865849	0.837572	0.411747	Olfr243 (-1166)
810	0.255814	2.29352	chr10:77321759-77325459	-2.03771	0.411747	C330046G03Rik (-1936)
811	0.0463214	1.14389	chr1:168928645-168932345	-1.09757	0.411747	Fam78b (+294)
812	0.779448	-0.397277	chr18:60368770-60372470	1.17672	0.411747	Gm4951 (-1738)
813	0.197224	1.81956	chr8:96558137-96563899	-1.62233	0.411747	Ogfod1 (-95)
814	0.550328	2.23565	chr13:111146640-111150340	-1.68532	0.411747	Gapt (-51)
815	0.298628	0.770487	chr4:136441352-136445052	-0.471858	0.411747	C1qb (+478)
816	0.703094	1.49954	chr11:100940847-100944678	-0.796442	0.411747	Mlx (-2988), Krtap14 (+124)
817	-0.82435	0.539278	chr11:85700604-85704304	-1.36363	0.411747	Tbx4 (-1770)
818	0.685293	-0.280445	chr7:13619353-13626287	0.965738	0.411747	Chmp2a (-1619)
819	0.688998	1.43494	chr5:86626155-86629855	-0.745943	0.411747	Gnrhr (-2605)
820	-0.0508288	1.61697	chr13:113715040-113720548	-1.6678	0.411747	Dhx29 (-2023)
821	1.42836	3.56154	chr7:150290198-150293898	-2.13319	0.411747	Kcnq1 (+528)
822	0.231504	-0.134453	chr2:89010627-89014327	0.365957	0.411747	Olfr1225 (-577)
823	-0.0546042	-1.03117	chr14:52027715-52031415	0.976568	0.411747	Vmn2r88 (-3195)
824	0.899393	-0.734912	chr6:48933899-48937599	1.63431	0.411747	Svs1 (-2730)
825	-0.745029	-3.05543	chr5:26431114-26434814	2.3104	0.411747	5031410I06Rik (-471)
826	0.748344	1.66513	chr15:94456655-94460355	-0.916782	0.411747	Tmem117 (-13334), Coil (-5088)
827	-0.241422	2.17713	chr3:40886228-40889928	-2.41855	0.411747	Pgrmc2 (+447)
828	-0.374389	2.61148	chr1:63774238-63779852	-2.98587	0.411747	Fastkd2 (-576)
829	0.5285	0.392214	chr11:99902128-99905828	0.136287	0.411747	Krt34 (+256)
830	0.301163	-0.0145617	chr7:93610962-93614662	0.315725	0.411747	Olfr299 (-852)
831	0.414934	0.2089	chr2:87670237-87673937	0.206034	0.411747	Olfr1148 (-2294)
832	0.83173	1.64918	chr14:34896215-34899915	-0.817451	0.411747	Anxa8 (-1296)
833	0.61951	-1.69477	chr8:32219357-32223057	2.31428	0.411747	Rnf122 (+110)
834	0.369043	2.18577	chr4:125822286-125826924	-1.81672	0.411747	Fam176b (+510)
835	-0.000515247	-0.172739	chr14:41997747-42001447	0.172224	0.411747	Sftpd (-1300)
836	-0.36649	1.91879	chr1:192883939-192887639	-2.28528	0.411747	Nsl1 (-395)
837	0.555589	-0.577065	chr9:60534601-60538901	1.13265	0.411747	Lrrc49 (-700)
838	0.739764	2.73143	chr3:131047101-131050801	-1.99166	0.411747	Sgms2 (-2094), Tarbp2 (+852)
839	0.718735	1.64271	chr12:113049520-113055012	-0.923977	0.411747	Xrcc3 (-670)
840	0.406166	-0.559288	chr7:91753520-91757220	0.965453	0.411747	Fah (+567)
DMR ID is an arbitrary identifier for each differentially methylated region; CTRL, control diet; DEF, B vitamin deficient diet; m1, mean log2(636/532) for CTRL sperm; m2, mean log2(636/532) for DEF sperm; chr:position identifies the location of the DMR within the chromosome using mousegenome build mm9 coordinates; diff, mean log2(635/532) difference across the DMR; qval, q-value - an adjusted p-v…
