# Supplementary material for: Paternal B Vitamin Intake Is a Determinant of Growth, Hepatic Lipid Metabolism and Intestinal Tumor Volume in Female Apc1638N Mouse Offspring
Source: PLoS One. 2016 Mar 11;11(3):e0151579. doi: 10.1371/journal.pone.0151579 (PMC4788446; doi:10.1371/journal.pone.0151579)
Supplement: S4 Table — DMR ID is an arbitrary identifier for each differentially methylated region; CTRL, control diet; SUPP, B vitamin supplemented diet; m1, mean log2(636/532) for CTRL sperm; m2, mean log2(636/532) for SUPP sperm; chr:position identifies the location of the DMR within the chromosome using mouse genome build mm9 coordinates; diff, mean log2(635/532) difference across the DMR; qval, q-value—an adjusted p-value indicating the false discovery rate (FDR) calculated by the Wilcoxon rank sum-test. For genes with a qval < 0.1, less than 10% of genes are expected to be false positives; Gene symbol identifies the gene annotated to a DMR and its proximity in bases to the left (-) or right (+) of the DMR up to a distance of 1000 kb where all genome coordinates and gene symbols are derived from mouse genome build mm9. n = 8/gp. (XLSX) [file pone.0151579.s007.xlsx]

## Sheet: C v S sperm DMR
Table S4. Regions of the sperm genome differentially methylated in response to B vitamin supplementation
DMR.ID	m1 CTRL	m2 SUPP	chr:location	diff	qval	Gene
1	0.375683	-1.72924	chr2:154130019-154133719	2.10492	0.0115797	5430413K10Rik (-593)
2	0.345163	-1.21068	chr2:154080654-154084354	1.55584	0.0469544	4833413D08Rik (-638)
3	0.51927	1.26287	chr9:67480505-67481954	-0.743602	0.0469544	C2cd4b (-126022), Tln2 (-73712)
4	0.426681	-1.15828	chr11:51813149-51818563	1.58496	0.0469544	Cdkl3 (-2413), Ube2b (-1342)
5	0.788548	-1.43809	chr11:69475404-69482524	2.22664	0.0469544	Cd68 (-2401)
6	-0.26033	-1.81109	chr7:10576748-10580448	1.55076	0.0558549	Vmn2r49 (-1186)
7	-0.0380193	-1.57027	chr9:13421472-13425172	1.53225	0.0575536	Maml2 (+276)
8	-0.288252	-1.6633	chr7:10690268-10693968	1.37505	0.0575536	Vmn2r51 (-420)
9	-0.642841	-1.81457	chr7:10538194-10541894	1.17173	0.0575536	Vmn2r48 (-1208)
10	1.24526	3.31731	chr18:62705604-62711357	-2.07205	0.0588796	Spink10 (-2392), Fbxo38 (+2224)
11	-0.384098	-2.08688	chr7:7431944-7435644	1.70278	0.0588796	Vmn2r32 (-906)
12	0.73062	-0.46778	chr2:89861481-89865181	1.1984	0.0588796	Olfr1264 (-1592)
13	0.430967	-0.823774	chr2:87028885-87032585	1.25474	0.0588796	Olfr1112 (+60)
14	0.454186	1.30405	chr11:116273605-116274743	-0.849864	0.0588796	Rnf157 (+181)
15	0.318465	1.4571	chr2:72816598-72821463	-1.13864	0.0588796	Sp3 (+195)
16	0.792746	-1.04681	chr9:37359590-37363290	1.83955	0.0588796	Nrgn (-722)
17	1.00645	-0.309368	chr2:118553434-118557134	1.31582	0.0588796	Plcb2 (+336)
18	0.177202	-1.65762	chr10:98566844-98571508	1.83482	0.0588796	Galnt4 (-2240), Poc1b (-1276)
19	0.83436	1.94644	chr18:39646159-39650544	-1.11208	0.0588796	Nr3c1 (-2316)
20	0.333519	1.91405	chr5:23121649-23125349	-1.58053	0.0588796	Srpk2 (-1448)
21	-0.305303	-1.56296	chr11:48805008-48808716	1.25765	0.0588796	Tgtp2 (+44)
22	0.557423	-0.369617	chr11:73660885-73664585	0.92704	0.0588796	Olfr393 (-1173)
23	0.737887	2.46702	chr8:26747795-26751495	-1.72914	0.0588796	Whsc1l1 (-1917)
24	0.41088	1.34184	chr4:129497011-129498164	-0.930961	0.0588796	Ptp4a2 (-137)
25	0.307494	-1.13999	chr3:30406549-30411369	1.44748	0.0588796	Mecom (-1688)
26	2.61215	4.55092	chr17:23956156-23957184	-1.93878	0.0588796	Tceb2 (+9406), Srrm2 (+16516)
27	-0.283253	-2.01141	chr12:89189986-89193686	1.72816	0.0588796	Oog1 (-1830)
28	1.12699	-0.273646	chr1:95948390-95952090	1.40064	0.0588796	Pdcd1 (-1724)
29	0.418575	-1.30696	chr12:88940677-88944377	1.72554	0.0588796	Oog1 (-1884)
30	0.119746	-1.85891	chr2:36860392-36864092	1.97866	0.0608096	Olfr358 (+177)
31	0.191729	-1.02113	chr2:36639086-36642786	1.21286	0.0608096	Olfr348 (-1540)
32	-0.182101	-1.4462	chr8:59026970-59032323	1.2641	0.0608096	Fbxo8 (-1114), BC088983 (+546)
33	0.622477	-0.273138	chrX:78313089-78316794	0.895616	0.0608096	Tmem47 (-1917)
34	0.494148	-1.08413	chr13:76233221-76239068	1.57828	0.0608096	Ttc37 (-1406), Arsk (+1332)
35	1.44591	3.12598	chr17:35324645-35328345	-1.68007	0.0608096	Lst1 (+157)
36	0.657867	-0.320587	chr7:148589473-148593173	0.978454	0.0608096	Pddc1 (+8863), Taldo1 (+13102)
37	0.226822	-0.490055	chr6:123367339-123371039	0.716877	0.0608096	Vmn2r20 (-875)
38	0.581332	-0.592871	chr7:20283775-20287475	1.1742	0.0608096	Apoe (-271)
39	0.147278	-1.54162	chr7:16478512-16482212	1.6889	0.0608096	Crxos1 (+267)
40	1.11601	-0.409257	chr7:15242096-15245796	1.52527	0.0608096	Gm4745 (-857)
41	-0.0521558	-1.83005	chr11:48739921-48743621	1.77789	0.0608096	Gm12185 (+203)
42	-0.704962	-2.51783	chr6:89968921-89972621	1.81287	0.0608096	Vmn1r47 (-719)
43	0.631305	-0.206848	chr8:75071379-75075129	0.838153	0.0608096	Med26 (-1976)
44	0.185608	-0.68833	chr12:16898823-16902523	0.873938	0.0627489	Rock2 (-1509)
45	0.309699	-0.968479	chr8:3926058-3929774	1.27818	0.0627489	Cd209b (-420)
46	-0.316454	-1.84308	chr7:26955467-26959167	1.52663	0.0648448	Cyp2b9 (-2096)
47	0.42615	-0.845135	chrX:49032914-49037739	1.27129	0.06666	Hs6st2 (-1202)
48	0.0318248	-1.57699	chr2:58995946-59000123	1.60881	0.0684926	Pkp4 (-887), Ccdc148 (+664)
49	0.011484	-1.01465	chr9:20061409-20065109	1.02613	0.069824	Olfr39 (-22463), Olfr872 (+22726)
50	0.68147	-0.432377	chr10:80827825-80831525	1.11385	0.0700214	4930404N11Rik (+224), 4930404N11Rik (+224)
51	0.582702	2.37458	chr16:11202645-11206345	-1.79188	0.070053	Rsl1d1 (-2104)
52	0.432529	-1.22254	chr7:20261473-20265173	1.65507	0.070053	Apoc2 (-741)
53	0.751588	-0.344476	chr15:20595765-20599465	1.09606	0.070053	Acot10 (+426)
54	-0.279316	-1.71473	chr18:60449674-60453374	1.43541	0.070053	Iigp1 (-82847), Gm4841 (-19915)
55	0.444113	-0.560222	chr11:78072297-78075997	1.00434	0.070053	2610507B11Rik (-1718)
56	0.877479	-0.74611	chr3:92153104-92156804	1.62359	0.070053	Sprr2e (-992)
57	1.65029	4.18307	chr2:77540589-77544289	-2.53278	0.070053	Sestd1 (-422271), Zfp385b (+113920)
58	0.208083	-1.08548	chr1:84833469-84838839	1.29356	0.0701391	Trip12 (-1722), Fbxo36 (+1185)
59	0.112598	-1.44485	chr16:4678898-4684809	1.55745	0.0701391	Dnaja3 (-2981), Coro7 (-1369)
60	0.718468	-0.729407	chr5:117804353-117808053	1.44788	0.0701391	Wsb2 (-1266)
61	0.294845	-1.18045	chr7:26180266-26183966	1.4753	0.0701391	Lipe (-2584)
62	0.523313	-0.754693	chr7:145588621-145592373	1.27801	0.0701391	Tcerg1l (-1978)
63	0.249036	-0.731339	chr11:49254394-49258094	0.980375	0.0701391	Olfr1388 (-1061)
64	-0.0215507	-1.31934	chr6:91066080-91069780	1.29779	0.0701391	Nup210 (-2445)
65	0.627181	-0.210714	chr19:13601204-13604904	0.837895	0.0707361	Olfr1480 (-1508)
66	0.086293	-1.24673	chr17:21584355-21588055	1.33303	0.0707361	Zfp51 (-1147)
67	0.589944	-0.0826548	chr7:93469720-93473420	0.672599	0.0707361	Olfr308 (-1865)
68	0.857756	2.88231	chr1:177617744-177621444	-2.02455	0.0707361	Chml (-224)
69	-1.12823	0.0970974	chr9:92167597-92171297	-1.22532	0.0707361	Plscr2 (-1011)
70	0.078288	-1.56655	chr17:33423528-33427228	1.64484	0.0711122	Zfp955b (+126)
71	0.539624	-0.460441	chr8:122431791-122435491	1.00006	0.0711122	Usp10 (-2573)
72	0.0640069	-1.76216	chr1:65169027-65172727	1.82616	0.0730156	D630023F18Rik (-563)
73	0.482824	1.34395	chr11:102177861-102183370	-0.861124	0.0730156	Atxn7l3 (-20293), Ubtf (+2174)
74	-0.712869	-2.49342	chr3:26500768-26501468	1.78055	0.0730156	Nlgn1 (-448859), Spata16 (-35465)
75	0.50744	-1.11874	chr11:94834037-94840862	1.62618	0.0730156	Sgca (-3419)
76	0.182401	1.32306	chr13:54794581-54798281	-1.14066	0.0730156	Cdhr2 (-7220), Rnf44 (-6435)
77	1.22688	-1.23187	chrX:151495356-151499056	2.45875	0.0730156	Gm16390 (-172966), 1700042B14Rik (+84616)
78	1.4144	0.0769692	chr5:34855888-34859588	1.33743	0.0730156	Tnip2 (-2253)
79	-0.193016	-0.871088	chr7:111506420-111510120	0.678072	0.0730156	A530023O14Rik (-1665)
80	0.0381215	0.977387	chr3:84617932-84619704	-0.939265	0.0730156	Fbxw7 (-431)
81	0.521976	1.4016	chr18:36227773-36228485	-0.879626	0.0730156	Psd2 (+103608), Nrg2 (+128717)
82	0.362324	-0.862364	chr7:30637927-30641627	1.22469	0.0730156	Zfp420 (-4095), Zfp940 (-2236)
83	0.443402	-0.65816	chr11:82927386-82931086	1.10156	0.0730156	Slfn1 (-2147)
84	1.00519	-0.370094	chr1:69995243-69998943	1.37528	0.0730156	Vwc2l (-776724), Spag16 (+122003)
85	0.503962	-0.836903	chr11:30097517-30101217	1.34086	0.0730156	Eml6 (-173818), Spnb2 (+19921)
86	0.206979	-1.45438	chr3:93479465-93483165	1.66136	0.0730156	Tdpoz4 (-117905), S100a10 (+123376)
87	0.588794	-0.357013	chr11:99633487-99637187	0.945807	0.0730156	Gm11595 (-1443)
88	0.710744	-0.821041	chr7:72300515-72304374	1.53178	0.0730156	Fam189a1 (-2607)
89	0.267969	1.38722	chr12:88222717-88228721	-1.11925	0.0730156	6430527G18Rik (+1121), Gm6772 (+149324)
90	0.432449	-0.706729	chr1:137911617-137915472	1.13918	0.0730156	Tmem9 (-878)
91	0.871035	-0.252416	chr9:19242398-19246098	1.12345	0.0730156	Olfr849 (-1889)
92	0.417171	2.23488	chr15:58220089-58223789	-1.81771	0.0730156	Anxa13 (-1862)
93	0.59635	-0.390231	chr18:47078508-47082208	0.986582	0.0730156	Gm949 (+157)
94	0.467081	-2.01676	chrX:100626856-100680296	2.48384	0.0730156	Zcchc13 (-181515), Tsx (+34604)
95	0.142527	-1.04034	chr9:38789887-38793587	1.18287	0.0730156	Olfr934 (-1114)
96	-0.424923	-1.94789	chr9:109350914-109354614	1.52296	0.0730156	Fbxw16 (-843)
97	1.04606	-0.0484719	chr2:162877410-162881110	1.09453	0.0730156	Mybl2 (-2246)
98	0.202364	-0.756163	chr7:12429163-12432863	0.958527	0.0730156	Vmn1r74 (+215)
99	-1.30282	-2.94807	chr7:34150598-34154298	1.64525	0.0730156	Abpd (-482)
100	0.354693	-1.49869	chr18:61335963-61339664	1.85339	0.0730156	Hmgxb3 (-618)
101	-0.0868899	-0.845856	chr7:115429898-115433598	0.758966	0.0730156	Olfr490 (-2343)
102	-0.827945	-2.64158	chr6:42347276-42350976	1.81363	0.0730156	Tas2r143 (-1881)
103	0.17191	-0.657304	chr7:115535675-115539375	0.829214	0.0730156	Olfr495 (-2541)
104	0.0841435	-1.57832	chr1:176357600-176361300	1.66246	0.0730156	Olfr414 (+339)
105	-0.105603	-2.72138	chr13:17784286-17789533	2.61578	0.0730156	2810021B07Rik (-2303), 5033411D12Rik (+1655)
106	0.523019	-0.282279	chr8:23584211-23590311	0.805298	0.0730156	AI316807 (-1231)
107	0.448459	2.7419	chr6:89544869-89548569	-2.29344	0.0730156	Chchd6 (-2631)
108	0.912261	2.30664	chr4:34633947-34637647	-1.39438	0.0730156	Slc35a1 (-2049)
109	2.39787	4.53247	chr2:90933993-90937693	-2.13461	0.0730156	Sfpi1 (-494)
110	1.55042	-0.0122245	chr5:115300762-115304462	1.56265	0.0730156	4930519G04Rik (+342)
111	0.3026	-1.24161	chr8:22465959-22469659	1.54421	0.0730156	Defa-rs1 (-2010)
112	0.767682	-0.670971	chr12:85407314-85411014	1.43865	0.0730156	Acot5 (-677)
113	0.52091	-1.07864	chr6:88576699-88580399	1.59955	0.0730156	Kbtbd12 (-1151)
114	0.272281	-1.10089	chr17:91491402-91495102	1.37317	0.0730156	Nrxn1 (-1895)
115	0.897583	-1.08897	chr10:80780887-80784587	1.98656	0.0730156	2510012J08Rik (-1072)
116	0.229996	-1.20123	chr10:77502071-77509285	1.43123	0.0730156	Pfkl (-30273), Aire (+3511)
117	0.812515	-0.884815	chr6:113689935-113693635	1.69733	0.0730156	Sec13 (-864)
118	-0.104451	-1.47766	chr11:76384136-76387836	1.37321	0.0730156	Bhlha9 (-99278), Abr (-63773)
119	1.04418	3.36849	chr9:42207272-42210972	-2.32432	0.0730156	Tecta (-1448)
120	0.311742	-1.62047	chr13:40979574-40983274	1.93221	0.0730156	Tcfap2a (-153817), Gcnt2 (-29994)
121	3.4309	5.49413	chr4:45896221-45896922	-2.06324	0.0730156	E230008N13Rik (-6632), 1300002K09Rik (+34724)
122	1.11083	2.80286	chr14:118556947-118557647	-1.69202	0.0730156	Gpr180 (+20937), Sox21 (+78966)
123	0.0739285	2.04384	chr2:4572392-4576092	-1.96991	0.0730156	Prpf18 (-1923)
124	0.141666	-1.33482	chr10:74977826-74983027	1.47648	0.0730156	Snrpd3 (-1763), 1110038D17Rik (+1043)
125	1.97466	3.67298	chr4:131392294-131400125	-1.69831	0.0730156	Ptpru (-3862), Mecr (-1331)
126	0.0971902	0.968743	chr16:3717357-3721057	-0.871553	0.0730156	Mefv (-2016)
127	0.560196	-0.987854	chr14:46996181-46999881	1.54805	0.0730156	Gm15217 (-109)
128	0.568463	-0.894526	chr16:57606240-57609940	1.46299	0.0730156	2610528E23Rik (-1894)
129	0.858393	-0.868888	chr5:72978049-72981749	1.72728	0.0730156	Gm5868 (-1313)
130	0.489897	-0.640512	chr2:153050379-153054079	1.13041	0.0730156	Tspyl3 (-1220)
131	0.015699	-1.38816	chr7:55236926-55240626	1.40386	0.0730156	Mrgpra4 (-1120)
132	0.525864	2.04484	chr10:59765828-59766528	-1.51898	0.0730156	4632428N05Rik (-43462), Psap (+25761)
133	0.711698	-0.623789	chr6:42381573-42385273	1.33549	0.0730156	Tas2r126 (+348)
134	0.317985	-1.34284	chr19:5294708-5299080	1.66083	0.0730156	Gal3st3 (-1979), Sf3b2 (-897)
135	0.536721	1.81403	chr7:127036845-127041877	-1.27731	0.0730156	Lyrm1 (-2299), Dcun1d3 (+1465)
136	-0.201342	-1.49768	chr5:146887873-146891573	1.29634	0.0730156	Cyp3a59 (-548)
137	1.08309	0.114859	chr4:137546424-137550416	0.968227	0.0730156	Eif4g3 (-1173)
138	0.67407	-0.22591	chr1:154471501-154475201	0.89998	0.0730156	Rgl1 (-1213)
139	-0.0663794	-2.1715	chr4:143944906-143948606	2.10512	0.0730156	Gm13119 (-1036)
140	0.420479	-0.944296	chr6:87338189-87341889	1.36478	0.0730156	Gkn3 (-1124)
141	0.426341	-0.586133	chr11:73238743-73242443	1.01247	0.0730156	Olfr1 (-27708), Olfr378 (+1274)
142	-0.0813213	1.09628	chr1:191993819-191997519	-1.1776	0.0730156	Prox1 (+479)
143	-0.464947	1.65154	chr12:81860962-81864662	-2.11648	0.0730156	Gm1568 (-2658)
144	0.174458	1.05283	chr11:52042536-52046236	-0.878376	0.0730156	Skp1a (+412)
145	-0.557443	0.707235	chr6:124956862-124960562	-1.26468	0.0730156	Zfp384 (-2165)
146	0.1697	-0.274659	chr7:111501123-111504832	0.444359	0.0730156	9230105E10Rik (-1492)
147	0.120039	-0.881841	chr10:101834110-101837810	1.00188	0.0730156	Mgat4c (-2248)
148	1.8427	3.97384	chr7:111328180-111331880	-2.13114	0.0730156	Olfr648 (+489)
149	0.890611	0.148152	chr6:47779764-47786435	0.742459	0.0730156	Zfp786 (-3858), Zfp398 (-1298)
150	0.542393	-1.31429	chr9:111338656-111342356	1.85668	0.0730156	Dclk3 (-1732)
151	0.121898	-1.58367	chr14:21745694-21749394	1.70557	0.0730156	Vcl (-1148)
152	-0.0132887	1.08846	chr13:9272811-9276511	-1.10174	0.0730156	Dip2c (+353)
153	0.0155423	-1.61417	chr3:93626981-93630681	1.62971	0.0730156	Tdpoz3 (-2303)
154	0.179316	-0.468668	chr2:87619732-87623432	0.647983	0.0730156	Olfr152 (-956)
155	0.41538	-1.63612	chr2:103795191-103798891	2.0515	0.0730156	Caprin1 (-158566), Lmo2 (-14643)
156	0.641565	-0.0607577	chr12:85026552-85030252	0.702323	0.0730156	Psen1 (-1971)
157	0.248036	-0.686967	chr17:46280407-46284107	0.935003	0.0730156	Rsph9 (-442)
158	-0.113067	-1.41561	chr5:45190206-45193906	1.30254	0.0730156	Ldb2 (-1423)
159	0.459664	2.10827	chr2:121983475-121987175	-1.6486	0.0730156	Trim69 (-1971)
160	0.509025	-0.707455	chr11:67777024-67782104	1.21648	0.0730156	Stx8 (-2676), Wdr16 (+1835)
161	0.544967	-1.38148	chr4:52980540-52984240	1.92645	0.0730156	Olfr270 (+390)
162	1.00643	-1.72993	chr1:34903843-34907543	2.73635	0.0730156	Plekhb2 (-774)
163	-0.41691	-2.40599	chr8:22725694-22729394	1.98908	0.0730156	Defa26 (-303)
164	1.25799	3.76802	chr3:137877776-137881476	-2.51004	0.0730156	Adh7 (+301)
165	-0.20235	-1.19195	chr13:100971307-100975007	0.989602	0.0730156	Naip2 (-655)
166	1.15805	3.34962	chr18:35862058-35865758	-2.19157	0.0730156	Dnajc18 (-2684)
167	0.0664177	-2.05329	chr7:149132695-149136730	2.11971	0.0730156	Brsk2 (-1785)
168	0.361014	-0.892027	chr10:57715313-57719013	1.25304	0.0730156	Gcc2 (-2410)
169	0.769189	-0.524024	chr6:57928556-57932256	1.29321	0.0730156	Vmn1r25 (-2484)
170	0.29201	-1.29431	chr16:35870728-35874428	1.58632	0.0730156	Parp14 (-1878)
171	0.474137	1.70773	chr15:100883104-100884771	-1.23359	0.0730156	Ankrd33 (-62313), Scn8a (+182415)
172	0.533854	-0.622926	chrX:10873422-10877122	1.15678	0.0730156	Gm14483 (-1903)
173	-0.300664	-1.71747	chr11:48876974-48880674	1.41681	0.0730156	Tgtp2 (+70)
174	0.453744	-1.04657	chr15:79343937-79347637	1.50031	0.0730156	Kdelr3 (-1633)
175	-0.119043	0.891442	chr6:72907486-72911353	-1.01048	0.0730156	Tmsb10 (+338)
176	0.128644	-0.413411	chr19:13436159-13439859	0.542055	0.0730156	Olfr1467 (-32)
177	0.016827	0.711129	chr15:101001595-101005295	-0.694302	0.0730156	Acvr1b (-29)
178	0.778555	-0.403307	chrX:151429653-151433353	1.18186	0.0730156	Gm16390 (-107145), 1700042B14Rik (+150437)
179	0.68323	-1.40433	chr10:87819080-87822780	2.08756	0.0730156	Dram1 (-1680)
180	1.29448	3.59124	chr1:53367546-53371246	-2.29677	0.0730156	Osgepl1 (-2738)
181	0.0596042	-1.21394	chr17:36946159-36949859	1.27354	0.0730156	H2-M10.6 (-1710)
182	0.788653	-0.250953	chr2:83481774-83485474	1.03961	0.0730156	Zc3h15 (-1776)
183	1.17353	-2.24565	chr16:58760547-58764247	3.41917	0.0730156	Olfr172 (+447)
184	0.716995	2.35161	chr4:129513756-129517456	-1.63462	0.0730156	Bai2 (-145235), Ptp4a2 (+19364)
185	0.943917	-1.37138	chr9:59423183-59426883	2.3153	0.0730156	Celf6 (-1046)
186	0.847454	2.66835	chr1:174883967-174887667	-1.82089	0.0730156	Olfr16 (-1226)
187	0.577496	-0.960158	chr9:20804220-20807920	1.53765	0.0730156	Mrpl4 (-2471)
188	0.128826	-2.21202	chr15:77304516-77308216	2.34084	0.0730156	Apol10a (-2707)
189	0.248343	1.97087	chr3:64213239-64216939	-1.72253	0.0730156	Vmn2r4 (-2476)
190	0.342948	-1.0745	chr9:72339023-72342723	1.41745	0.0730156	Rfx7 (-39345), Mns1 (+54366)
191	0.1861	2.26039	chr5:115389250-115392950	-2.07429	0.0730156	2210016L21Rik (-2434)
192	-1.16556	0.591135	chr9:66822551-66826251	-1.75669	0.0730156	Lactb (-84)
193	0.25547	-1.69719	chr9:56008115-56011815	1.95266	0.0730156	Tspan3 (-672)
194	-0.330202	-2.51874	chr10:8237703-8241583	2.18854	0.0730156	Ust (-1002)
195	0.330587	-0.39355	chr1:45559387-45563087	0.724137	0.0730156	Col5a2 (-2716)
196	-0.196235	-2.47511	chr18:78402439-78406139	2.27888	0.0730156	Slc14a1 (-82681), Slc14a2 (+390843)
197	0.599594	-1.40504	chr4:117563868-117567568	2.00464	0.0730156	Atp6v0b (-4702), Dph2 (-28)
198	0.369796	0.767371	chr11:70511089-70516617	-0.397575	0.0730156	Kif1c (-366), Inca1 (-27)
199	0.928979	-0.563282	chr8:80247611-80251311	1.49226	0.0730156	Ednra (-871)
200	0.131175	-1.03014	chr4:59199461-59203161	1.16131	0.0730156	Ugcg (-1627)
201	0.165489	-0.72489	chr17:33310400-33314100	0.890379	0.0730156	Olfr55 (-522)
202	0.283266	-1.72195	chr15:100589217-100592917	2.00522	0.0730156	Slc4a8 (-898)
203	0.947702	-0.254561	chr6:52660781-52664481	1.20226	0.0730156	Tax1bp1 (-652)
204	-0.247223	-2.0127	chr9:48790529-48794229	1.76548	0.0730156	Usp28 (-795)
205	0.871267	2.78541	chr11:87391672-87395372	-1.91414	0.0730156	41156 (-741)
206	0.150642	-2.76683	chr5:146344859-146348559	2.91747	0.0730156	Cyp3a16 (-114879), Cyp3a41a (+186241)
207	0.250452	-1.03227	chr9:35072505-35078325	1.28272	0.0730156	Rpusd4 (-1043), Fam118b (+942)
208	0.595127	-0.246664	chr7:91827121-91830821	0.841791	0.0730156	Zfand6 (-2069)
209	0.436589	-0.543126	chr13:56536755-56540455	0.979715	0.0730156	Slc25a48 (-578)
210	0.942859	3.39961	chr14:49864335-49868035	-2.45675	0.0730156	1700011H14Rik (-937)
211	0.522148	-1.00009	chr2:57087128-57091532	1.52224	0.0730156	Gpd2 (-797)
212	0.52757	-1.19922	chr5:137591337-137595037	1.72679	0.0730156	Trim56 (-447)
213	0.352803	-0.805617	chr8:12392558-12397679	1.15842	0.0730156	Sox1 (-1526)
214	-0.103603	0.973497	chr3:134967750-134971450	-1.0771	0.0730156	Nhedc2 (-2403)
215	0.572026	-0.302397	chr7:110654718-110658418	0.874423	0.0730156	Olfr610 (-82)
216	0.0509567	-2.27581	chr2:181404996-181409305	2.32677	0.0730156	Sox18 (-365)
217	-0.548175	-2.54854	chr7:149482234-149485934	2.00037	0.0730156	Krtap5-1 (-950)
218	-0.113544	-2.15889	chr11:48739921-48743621	2.04535	0.0730156	Gm12185 (-1179)
219	1.00169	-0.548072	chr17:27789666-27793366	1.54976	0.0730156	Pacsin1 (-31972), Rps10 (-18040)
220	-0.510843	1.72976	chr6:21932949-21936649	-2.24061	0.0730156	A430107O13Rik (-2251)
221	0.414069	1.80414	chr15:64213737-64217441	-1.39007	0.0730156	Asap1 (+433)
222	0.741878	2.83149	chr9:71010356-71014056	-2.08961	0.0730156	Aqp9 (+187)
223	0.253629	-1.90159	chr13:24890565-24894433	2.15522	0.0730156	BC005537 (-1650)
224	-0.275701	-1.59257	chr2:119795474-119799174	1.31687	0.0730156	Mapkbp1 (-2249)
225	-0.0727687	-1.50023	chr13:67600718-67604418	1.42746	0.0730156	Zfp58 (+37)
226	0.545727	-0.0941808	chr6:129628188-129631888	0.639907	0.0730156	Klrc1 (-2495)
227	0.427131	-0.783372	chr14:21298615-21302315	1.2105	0.0730156	Anxa7 (-1347)
228	0.0358069	-1.05823	chr7:110243296-110246996	1.09404	0.0730156	Olfr585 (-2150)
229	0.0547401	1.63351	chr19:42590334-42594034	-1.57877	0.0730156	D19Ertd386e (-1941)
230	0.590857	-0.0209722	chr9:38058043-38061743	0.611829	0.0730156	Olfr143 (-858)
231	0.581217	-0.360411	chr3:94214279-94217979	0.941628	0.0730156	Tdrkh (-2679)
232	0.723739	-0.88742	chr14:30534310-30538010	1.61116	0.0730156	Cacna2d3 (-1868)
233	0.288706	-0.62242	chr6:123482684-123486384	0.911125	0.0730156	Vmn2r21 (-1152)
234	0.956788	2.60829	chr12:30216809-30220509	-1.6515	0.0730156	Pxdn (-405199), Myt1l (+4453)
235	1.06464	-0.879683	chr15:77948970-77952670	1.94432	0.0730156	Cacng2 (-1821)
236	0.0965865	1.09469	chr6:43258813-43262513	-0.998107	0.0730156	Nobox (-1592)
237	0.513909	-0.876081	chr7:25369601-25375620	1.38999	0.0730156	Ethe1 (-2556)
238	0.568678	-0.536816	chr11:73010023-73015481	1.10549	0.0730156	Shpk (-2618), Ctns (+2155)
239	1.06692	-0.623806	chr2:25535285-25538985	1.69073	0.0730156	Lcn10 (-1848)
240	0.868492	-0.526465	chr16:10796176-10799876	1.39496	0.0730156	Prm1 (-1775)
241	1.44981	-0.60406	chrX:7458409-7462109	2.05387	0.0730156	Slc35a2 (-1147)
242	-0.0788302	-1.73175	chr7:16224386-16228086	1.65292	0.0730156	Obox3 (-2034)
243	0.653089	-0.140723	chr9:20061409-20065109	0.793812	0.0730156	Olfr39 (-24864), Olfr872 (+20325)
244	-1.43256	-3.11894	chr6:89986095-89989795	1.68638	0.0730156	Vmn1r48 (-573)
245	1.06878	-0.377392	chr7:129812297-129815997	1.44617	0.0730156	Cacng3 (+288)
246	0.295628	-0.923047	chr5:64037381-64041697	1.21867	0.0730156	3110047P20Rik (-432)
247	0.697434	1.59983	chr5:144492374-144496109	-0.902398	0.0730156	Usp42 (+357)
248	-0.23346	-1.83085	chr5:146820444-146824144	1.59739	0.0730156	Cyp3a25 (-298)
249	0.410581	-1.4943	chr9:97010720-97014420	1.90488	0.0730156	Slc25a36 (-1273)
250	-0.254455	-0.901275	chrX:132737650-132741350	0.646819	0.0730156	Tceal5 (-1708)
251	0.865652	-0.898831	chr16:58992269-58995969	1.76448	0.0730156	Olfr183 (-2030)
252	0.650549	-1.28204	chr8:22763312-22767012	1.93259	0.0730156	Defa17 (-530)
253	0.337722	-1.21671	chr2:87255246-87258946	1.55443	0.0730156	Olfr1123 (-1797)
254	0.242144	1.18544	chr12:71447484-71451561	-0.943299	0.0730156	Trim9 (+713)
255	1.09011	-1.59304	chr12:106382282-106385982	2.68315	0.0730156	Tcl1 (+76414), Glrx5 (+113634)
256	0.19935	-1.57914	chr6:118368695-118372395	1.77849	0.0730156	Bms1 (-1071)
257	0.424	-0.0453205	chr16:36130535-36134235	0.46932	0.0730156	Csta (-1935)
258	1.1544	-0.2563	chr12:106411607-106415307	1.4107	0.0730156	Tcl1 (+46362), Glrx5 (+143686)
259	0.420922	-0.352012	chr6:92516620-92520320	0.772934	0.0730156	Trh (-325013), Prickle2 (+136523)
260	0.942438	2.40445	chr5:123437331-123442061	-1.46201	0.0730156	Kdm2b (-2201)
261	0.506485	-0.83001	chr9:14574734-14578434	1.3365	0.0730156	1700012B09Rik (-910)
262	0.894081	-1.29899	chr19:59014954-59018654	2.19307	0.0730156	Eno4 (-1053)
263	0.31133	-0.86729	chrX:151523593-151527293	1.17862	0.0730156	Gm16390 (-200559), 1700042B14Rik (+57023)
264	-0.785388	-2.90071	chrX:145095186-145098886	2.11532	0.0730156	Ott (-425761), Ott (+669561)
265	0.945359	2.04193	chr10:117146930-117150732	-1.09657	0.0730156	Mdm2 (+199)
266	-0.0526015	1.49415	chr4:148681067-148684767	-1.54676	0.0730156	Kif1b (+330)
267	-0.0225386	-2.44571	chr10:60631751-60638749	2.42317	0.0730156	Tbata (+35)
268	0.191905	-1.50628	chr2:89136685-89140385	1.69818	0.0730156	Olfr1230 (+118)
269	0.464855	-1.11079	chr10:20029314-20033014	1.57564	0.0730156	Bclaf1 (-1547)
270	-0.143089	-1.62821	chr16:48411789-48415489	1.48512	0.0730278	Morc1 (-17169), Dppa2 (+103794)
271	-0.415199	0.853365	chr3:126700630-126704330	-1.26856	0.0730278	Camk2d (+402382), Ank2 (+409676)
272	1.31323	4.34401	chr3:129533334-129540396	-3.03077	0.0730278	Cfi (+490)
273	0.289456	-0.724214	chr3:90893987-90897687	1.01367	0.0730278	Pglyrp3 (-921452), Pglyrp4 (+366225)
274	0.750133	-1.05362	chr8:126038512-126043474	1.80375	0.0730278	Dbndd1 (-2931), Gas8 (-449)
275	0.318689	-0.601203	chr9:76170645-76174345	0.919891	0.073128	Hcrtr2 (-1677)
276	0.233375	2.05021	chr11:98600226-98603926	-1.81683	0.073128	Thra (-2382)
277	0.322541	-1.00433	chr13:23205859-23209559	1.32687	0.073128	Vmn1r217 (-1748)
278	-0.782313	1.46038	chr7:29548810-29554503	-2.2427	0.073128	Nfkbib (-883), Sirt2 (+655)
279	0.50119	1.58876	chr16:22265262-22268962	-1.08757	0.073128	Tra2b (+418)
280	0.703736	3.64002	chr17:49751536-49755236	-2.93628	0.073128	Kif6 (-1161)
281	0.467501	-0.912523	chr6:57378724-57382424	1.38002	0.073128	Vmn1r19 (+25773), Ppm1k (+105189)
282	0.372645	-1.53477	chr16:3836014-3839714	1.90742	0.0743825	Olfr15 (+378)
283	0.610988	-0.191144	chr10:77041551-77045251	0.802132	0.076665	Pttg1ip (-2136)
284	0.546929	-0.0459683	chr16:5221633-5225333	0.592897	0.076665	AU021092 (+392)
285	1.05704	-0.972388	chr5:137957147-137960847	2.02943	0.076665	Gigyf1 (-2750)
286	1.77285	-0.261322	chr9:26834799-26840639	2.03417	0.076665	Ncapd3 (-942), Vps26b (+861)
287	0.243665	0.576223	chr18:60682914-60686614	-0.332558	0.076665	Dctn4 (-1071)
288	0.940358	3.00318	chr7:28305319-28309019	-2.06282	0.076665	Hipk4 (+500)
289	1.05492	0.0960964	chrX:54213622-54217322	0.958823	0.076665	Gpr112 (-172)
290	0.443845	-0.915358	chr17:23980383-23984083	1.3592	0.076665	Prss41 (-233)
291	-0.0112239	-1.16116	chr11:75608464-75612519	1.14993	0.076665	Doc2b (-1694)
292	0.51911	-0.422658	chr15:35867261-35870961	0.941767	0.076665	Cox6c (-1710)
293	0.39001	-1.94633	chr6:22235269-22238969	2.33634	0.076665	Wnt16 (-721)
294	0.714052	-0.799359	chr2:111823513-111827213	1.51341	0.076665	Olfr1309 (-2775)
295	0.857059	-0.134658	chr16:17403132-17409367	0.991717	0.076665	Snap29 (-2044)
296	0.43385	-0.727386	chr3:108247347-108251047	1.16124	0.076665	Sars (-651)
297	0.420123	1.563	chr7:6106718-6110533	-1.14288	0.076665	Zfp787 (+189)
298	-0.648567	0.72988	chr7:117362256-117365956	-1.37845	0.076665	Swap70 (+21)
299	0.8827	3.06213	chr5:3593105-3599360	-2.17943	0.076665	C030048B08Rik (-1380)
300	0.322872	-0.42672	chr7:149681787-149685487	0.749591	0.076665	Gm14492 (+8532), Lsp1 (+26396)
301	0.580512	1.20649	chr1:5008638-5012420	-0.625982	0.076665	Rgs20 (+51060), Tcea1 (+161531)
302	0.788794	-0.554342	chr5:36924172-36928006	1.34314	0.076665	Tbc1d14 (+3007), Ccdc96 (+98631)
303	-0.0472519	-0.887032	chrX:121248779-121252479	0.83978	0.076665	Vmn2r121 (+173)
304	1.46619	-0.317819	chrX:133491778-133495478	1.78401	0.076665	Tmsb15l (+18866), 1700014N06Rik (+30683)
305	0.645845	-1.15681	chr19:10760344-10764044	1.80265	0.076665	Vps37c (-704)
306	0.630023	-0.855195	chr2:30805560-30809260	1.48522	0.076665	Tor1b (-1984)
307	0.435562	-2.04473	chr16:32164822-32168522	2.48029	0.076665	Lrrc33 (+573)
308	1.08861	0.739549	chrX:137132748-137138021	0.349058	0.076665	Tsc22d3 (-1724)
309	0.741138	-0.654553	chr13:67369264-67372964	1.39569	0.076665	Zfp458 (+270)
310	0.131232	1.02644	chr10:7398046-7401746	-0.895208	0.076665	Lats1 (+204)
311	0.188112	1.37439	chrX:130222792-130226492	-1.18628	0.076665	Pcdh19 (+174)
312	0.791796	-0.140065	chr9:20087184-20090884	0.931861	0.076665	Olfr873 (-13965), Olfr39 (+3895)
313	0.328554	-0.239685	chr5:147032273-147035973	0.568239	0.076665	Rnf6 (-1055)
314	0.183549	-1.37472	chrX:35075451-35079151	1.55826	0.076665	Rhox4g (-11276), Rhox3h (+6161)
315	0.355113	-0.144313	chr2:87670237-87673937	0.499426	0.076665	Olfr1148 (-393)
316	3.02126	4.41182	chr7:149758666-149806379	-1.39056	0.076665	Igf2 (+42714), Mrpl23 (+82973)
317	0.239584	0.883233	chr6:113254230-113257930	-0.643649	0.076665	Brpf1 (-98)
318	-0.255968	1.43478	chr3:153568362-153572062	-1.69075	0.076665	Msh4 (-2348)
319	0.44673	-1.34708	chr15:82471735-82475435	1.79381	0.076665	Cyp2d34 (-22184), Cyp2d37-ps (+47408)
320	1.44937	0.272065	chr4:119087386-119091086	1.1773	0.076665	Ccdc30 (-1346)
321	1.56568	1.12153	chr5:138217185-138220981	0.44415	0.076665	2010007H12Rik (-1774)
322	0.324276	-0.392567	chr5:139604905-139608605	0.716844	0.076665	Prkar1b (-2262)
323	0.404739	2.22949	chr1:20718025-20721725	-1.82475	0.076665	Il17a (-573)
324	0.612306	-1.27299	chr11:58364999-58368699	1.8853	0.076665	Olfr328 (+533)
325	-0.0967077	-1.77773	chr5:138475491-138479191	1.68102	0.076665	Smok3b (-742)
326	0.444277	0.800883	chr10:119637853-119641553	-0.356606	0.076665	Irak3 (-239)
327	-0.585869	-2.26252	chr18:37451533-37455233	1.67665	0.076665	Pcdhb2 (-601)
328	0.539363	1.94347	chr4:41513866-41519520	-1.40411	0.076665	2310028H24Rik (-1947), Dnaic1 (+1680)
329	0.298946	0.643245	chr1:20607398-20611098	-0.344299	0.076665	Pkhd1 (-2798)
330	0.991961	0.319514	chr9:21900736-21904436	0.672447	0.076665	Cnn1 (-1600)
331	0.881844	2.23389	chr12:102639931-102643631	-1.35205	0.076665	Catsperb (-1228)
332	1.0638	-0.509738	chr12:102014372-102018072	1.57354	0.076665	9030617O03Rik (-2487)
333	0.452583	-1.05063	chr2:87050090-87053790	1.50321	0.076665	Olfr1113 (+405)
334	0.261551	-0.4094	chr1:19196034-19202874	0.670951	0.076665	Tcfap2b (-3411)
335	-0.109989	1.10339	chr2:169955946-169959680	-1.21338	0.076665	Zfp217 (+115)
336	1.86464	-0.441831	chr13:23724641-23784572	2.30647	0.076665	Hist1h1e (-47979), Hist1h2ac (+13422)
337	0.554333	-0.0244468	chr15:89003454-89007240	0.57878	0.076665	Plxnb2 (-1936)
338	0.640465	1.77558	chr3:105252287-105255988	-1.13512	0.076665	Cttnbp2nl (-399303), Kcnd3 (-6483)
339	-0.026994	1.52005	chr17:15839293-15843112	-1.54704	0.076665	Chd1 (+262)
340	0.244295	0.942946	chr8:87547771-87552137	-0.698651	0.076665	Asna1 (-2037), 2310036O22Rik (+482)
341	3.09451	4.87712	chr5:65350533-65354233	-1.78261	0.076665	Tlr6 (+83)
342	0.533786	1.15249	chr15:91878635-91882335	-0.618703	0.076665	Cntn1 (-1665)
343	-1.09908	-2.54017	chr14:45116832-45120532	1.44109	0.076665	BC061237 (-826)
344	2.76335	0.233609	chr2:168780347-168784047	2.52974	0.076665	Zfp64 (-2015)
345	0.403381	0.0924822	chr6:41807377-41811077	0.310899	0.076665	Sval2 (+273)
346	1.68561	3.21754	chr10:115251379-115255079	-1.53192	0.076665	Tspan8 (-1964)
347	1.63631	3.34695	chr9:119001874-119005574	-1.71064	0.076665	Plcd1 (-1019)
348	0.251425	-1.29899	chr8:22424161-22427861	1.55041	0.076665	Defa3 (-520)
349	0.892265	-0.275869	chr7:116226098-116229798	1.16813	0.076665	Ric3 (-2668)
350	0.0598932	1.08399	chr3:57650719-57654419	-1.0241	0.076665	Pfn2 (+200)
351	0.291747	-1.64615	chr10:40400127-40403827	1.9379	0.076665	9030224M15Rik (-1484)
352	0.225862	-0.526933	chr6:132727440-132731140	0.752796	0.076665	Tas2r136 (+388)
353	1.07632	-1.11678	chr15:98064141-98067841	2.19309	0.076665	Olfr286 (-33)
354	0.012651	-1.8295	chr5:28563673-28567373	1.84215	0.076665	Cnpy1 (-1746)
355	0.363463	-0.64601	chr2:87475162-87478862	1.00947	0.076665	Olfr1132 (+267)
356	-0.0104783	-0.701972	chr6:123599913-123603613	0.691493	0.076665	Vmn2r22 (-1097)
357	-0.189553	1.15298	chr16:70311371-70315071	-1.34254	0.076665	Gbe1 (-2144)
358	1.02123	0.220755	chrX:71613126-71616826	0.800476	0.076665	Ubl4 (-2454)
359	0.770074	-0.236154	chr2:87861920-87865620	1.00623	0.076665	Olfr1161 (+249)
360	0.209314	-2.63154	chr12:89419598-89423298	2.84086	0.076665	Gm10436 (-1670)
361	1.54848	3.66476	chr4:140700885-140704585	-2.11628	0.076665	Fbxo42 (-2479)
362	0.585937	2.94343	chr12:110832873-110836573	-2.35749	0.076665	Rtl1 (+3389), Meg3 (+55945)
363	0.221484	1.22209	chrX:132755619-132759319	-1.0006	0.076665	Tceal7 (+277)
364	0.612067	1.33509	chr3:143867196-143870896	-0.723028	0.076665	Lmo4 (-3009)
365	0.738014	-0.0301466	chr1:21227709-21231409	0.76816	0.076665	Gsta3 (-822)
366	0.486523	1.22564	chr14:60994222-60998112	-0.739117	0.076665	Fam123a (+455)
367	-0.241511	-1.41978	chr6:118368695-118372395	1.17827	0.076665	Bms1 (-2334)
368	0.974916	-0.809215	chr8:22328332-22332032	1.78413	0.076665	Defa-rs7 (-628)
369	1.56499	-0.587991	chr17:44871399-44876557	2.15298	0.076665	Supt3h (-39878), Clic5 (+548721)
370	0.292756	2.5354	chr14:33012196-33018017	-2.24265	0.076665	Parg (-1761), Timm23 (+1681)
371	0.470137	-0.434037	chr2:57904423-57908123	0.904173	0.076665	Ermn (-2667)
372	-0.0150316	-1.25379	chr4:155608205-155611905	1.23876	0.076665	Klhl17 (-2449)
373	2.09862	-0.00498041	chr8:73029458-73037226	2.1036	0.076665	2810428I15Rik (-2311)
374	0.697314	-0.794098	chr11:81912386-81916086	1.49141	0.076665	Ccl12 (+530)
375	0.830733	-0.413831	chr4:9595533-9599233	1.24456	0.076665	Asph (-978)
376	0.166319	-0.226153	chr2:36960428-36964128	0.392472	0.076665	Olfr362 (-422)
377	0.164816	1.22769	chr15:41276067-41279767	-1.06287	0.0767327	Oxr1 (+110)
378	0.113383	-2.10143	chr3:108337541-108342400	2.21481	0.0767327	1700013F07Rik (-2474), 5330417C22Rik (+1412)
379	0.865727	-0.661151	chr2:35834404-35838104	1.52688	0.0768471	Ttll11 (-1066)
380	1.93104	4.47686	chr6:50332096-50335796	-2.54582	0.0769014	Osbpl3 (+567)
381	1.62284	4.0001	chr1:24181488-24185188	-2.37726	0.082798	Col9a1 (+577)
382	0.277989	-1.12608	chr19:12315409-12319109	1.40407	0.083218	Olfr262 (-473)
383	0.888849	-1.19912	chr11:54908658-54912358	2.08797	0.083218	Gm2a (-2851)
384	1.41601	-0.663618	chr4:125778240-125781940	2.07963	0.083218	Stk40 (-2155)
385	-0.039533	0.58719	chr13:55825768-55829468	-0.626723	0.083218	Pcbd2 (-147)
386	0.55188	2.61061	chr2:28552720-28558131	-2.05873	0.083218	1700026L06Rik (-1931), Ak8 (+1421)
387	0.330017	-0.713112	chr9:115218619-115222499	1.04313	0.083218	Stt3b (-1149)
388	0.464655	4.79435	chr16:13106868-13110568	-4.3297	0.083218	Ercc4 (-2744)
389	0.65119	-1.56487	chr1:9588387-9592087	2.21606	0.083218	3110035E14Rik (-1594)
390	-0.116417	0.776	chr7:149486446-149490146	-0.892417	0.083218	Krtap5-1 (-3719), Krtap5-4 (-2714)
391	0.148178	0.986457	chr16:20619837-20624311	-0.838279	0.083218	Camk2n2 (-104)
392	0.50145	-0.104862	chr1:140752691-140756391	0.606312	0.083218	2310009B15Rik (-1618)
393	0.168006	0.0984936	chr2:54285837-54289537	0.0695126	0.083218	Galnt13 (-1298)
394	0.554687	-0.47737	chr8:9974756-9979283	1.03206	0.083218	Abhd13 (-2049), Lig4 (+655)
395	0.944587	-1.74083	chr2:124975375-124979075	2.68542	0.083218	Slc12a1 (-2762)
396	0.237701	-0.142075	chr2:36305146-36308846	0.379776	0.083218	Olfr340 (-268)
397	0.899067	-0.884888	chr6:132543003-132546703	1.78396	0.083218	Prp2 (-1902)
398	0.799093	-0.202584	chr10:18734433-18738133	1.00168	0.083218	Olig3 (-339173), Tnfaip3 (-5403)
399	0.562181	1.11113	chr11:83001871-83005571	-0.548951	0.083218	Slfn3 (-1949)
400	0.21975	1.40818	chr11:97048442-97052166	-1.18843	0.083218	Kpnb1 (-386)
401	0.702093	3.7515	chr11:66888841-66892541	-3.04941	0.083218	Myh3 (-1609)
402	0.498661	-0.854049	chr5:45908507-45912207	1.35271	0.083218	Med28 (-582)
403	0.154266	-1.67426	chr6:85711734-85718698	1.82853	0.083218	LOC100504710 (-53700), LOC100504710 (+47786)
404	0.236697	-1.53743	chr10:80840375-80844075	1.77412	0.083218	Dohh (-4529), Fzr1 (-1529)
405	-0.0788164	1.67261	chr10:77321759-77325459	-1.75143	0.083218	C330046G03Rik (-5094), Gm10318 (+6670)
406	-0.300217	-1.52203	chr11:20440295-20443995	1.22182	0.083218	Slc1a4 (-209071), Sertad2 (-90193)
407	0.636408	0.331477	chr3:40600912-40604660	0.304931	0.083218	Plk4 (-570)
408	0.333773	1.52169	chr10:63552263-63555963	-1.18792	0.083218	Lrrtm3 (-1582)
409	-0.147823	-1.32433	chr16:36153936-36157636	1.1765	0.083218	Stfa2l1 (-2255)
410	0.597005	0.00320227	chr2:34725742-34730695	0.593802	0.083218	Psmd5 (-2183), D730039F16Rik (-1291)
411	0.948254	0.261348	chr9:108975885-108979585	0.686906	0.083218	Atrip (-2517)
412	0.254619	-3.13018	chr4:62873485-62877185	3.3848	0.083218	Col27a1 (-416)
413	0.737718	1.72603	chr11:4494078-4497778	-0.988316	0.083218	Mtmr3 (+629)
414	0.0638478	0.982424	chr9:95305634-95310649	-0.918576	0.083218	Chst2 (+1042), Slc9a9 (+736336)
415	0.538819	-0.8967	chr8:25548678-25552378	1.43552	0.083218	1810011O10Rik (-2854)
416	0.384221	-1.34603	chr11:58391405-58395105	1.73025	0.083218	Olfr325 (-502)
417	0.240193	-0.290158	chr1:87915556-87919256	0.530352	0.083218	Spata3 (-1051)
418	0.883471	0.0338546	chr11:61019283-61022983	0.849616	0.083218	Aldh3a1 (-1392)
419	0.882404	-0.467329	chr10:76493043-76496743	1.34973	0.083218	Slc19a1 (-1102)
420	1.05532	-1.6774	chr6:92086027-92089727	2.73272	0.083218	Nr2c2 (+44728), Mrps25 (+47877)
421	0.51679	-1.68232	chr12:103790218-103793918	2.19911	0.083218	Chga (-688)
422	1.20379	0.642466	chr11:121560780-121565168	0.561322	0.083218	Metrnl (-1658)
423	0.0911451	-1.27678	chr11:101486302-101490002	1.36793	0.083218	Rdm1 (-317)
424	1.03188	1.9955	chr9:61217108-61222125	-0.963612	0.083218	Tle3 (-1301)
425	0.082135	1.53703	chr1:135257188-135260889	-1.4549	0.083218	Etnk2 (+489)
426	-0.144605	-3.62559	chr2:36940526-36944226	3.48098	0.083218	Olfr361 (+127)
427	0.502108	-0.779708	chr14:51820404-51824109	1.28182	0.083218	Ear14 (-1699)
428	0.354856	-0.168442	chr7:111849122-111852822	0.523298	0.083218	Olfr663 (-247)
429	1.72631	1.11765	chr11:106575855-106579555	0.608669	0.083218	Pecam1 (-1905)
430	0.241783	1.00397	chr17:8530310-8534759	-0.762186	0.083218	Prr18 (+100)
431	0.382986	-1.17768	chr2:173482385-173486085	1.56066	0.083218	Rab22a (-1124)
432	0.368998	-0.250792	chrX:68614974-68618674	0.61979	0.083218	Mtmr1 (-1583)
433	1.14911	-0.446065	chr12:77895801-77899501	1.59517	0.083218	Gpx2 (-675)
434	-0.517486	0.482837	chr10:79017096-79020796	-1.00032	0.083218	Mier2 (-183)
435	0.471193	-0.634595	chr19:56793901-56798487	1.10579	0.083218	Adrb1 (-1442)
436	0.396904	-0.353442	chr13:22310949-22314649	0.750346	0.083218	Vmn1r193 (+3)
437	0.911062	2.0158	chr2:131386850-131390981	-1.10474	0.083218	Adra1d (+649)
438	2.20042	3.06088	chr8:26311181-26314881	-0.860454	0.083218	Tacc1 (-1873)
439	0.180094	0.0914485	chr13:21922651-21928304	0.088646	0.083218	Hist1h2br (-1354), Hist1h4n (-231)
440	0.295391	-1.24242	chr2:25248433-25252133	1.53781	0.083218	Entpd2 (-2151)
441	0.0223618	-0.040135	chr12:89419598-89423298	0.0624968	0.083218	Gm10436 (-2133)
442	0.192478	-0.94429	chr1:95648649-95654375	1.13677	0.083218	Thap4 (-1782), Atg4b (+1587)
443	-0.471775	0.770617	chr17:87150243-87154888	-1.24239	0.083218	Epas1 (-63)
444	0.74958	-1.59855	chr1:14908203-14911903	2.34813	0.083218	Trpa1 (-627)
445	0.0992257	1.83935	chr19:42505533-42509233	-1.74013	0.083218	Crtac1 (+628)
446	1.84474	5.06442	chr14:32976017-32979717	-3.21968	0.083218	Ncoa4 (+3838), Timm23 (+38161)
447	-0.0734882	-1.40584	chr4:143154409-143158109	1.33236	0.083218	BC080695 (-1290)
448	1.00606	-1.87864	chr5:76566341-76570041	2.8847	0.083218	Srd5a3 (-1057)
449	0.632824	-0.425721	chr11:106209964-106213664	1.05854	0.083218	Scn4a (-1599)
450	0.769567	-1.24408	chr19:13889338-13893038	2.01364	0.083218	Olfr1499 (+292)
451	1.25348	-0.461029	chr5:73302595-73306418	1.71451	0.083218	Slain2 (-2856)
452	0.59369	-1.19224	chr12:15821667-15826551	1.78594	0.083218	Trib2 (+1499)
453	-0.139887	0.784175	chr1:186822688-186826388	-0.924062	0.083218	Mark1 (-222)
454	0.00836119	-0.857975	chr3:15425687-15429387	0.866336	0.083218	Gm9733 (-94902), LOC100038947 (+321232)
455	0.726153	3.29115	chr6:91756647-91760347	-2.565	0.083218	Grip2 (-1633)
456	0.275992	1.70135	chr13:113970365-113974065	-1.42536	0.083218	Gzmk (-627)
457	0.442976	-0.678291	chr3:40658463-40662163	1.12127	0.083218	3110057O12Rik (-36471), 3110057O12Rik (+10850)
458	0.765224	-2.30075	chr6:72311635-72315335	3.06597	0.083218	Rnf181 (-621)
459	0.601021	-2.06401	chr4:143138642-143142342	2.66503	0.083218	Oog4 (-100228), BC080695 (-16937)
460	-1.55932	-2.73741	chr14:52336067-52339767	1.17809	0.083218	Gm5800 (-124)
461	0.828057	-0.896331	chr8:36647891-36651827	1.72439	0.083218	Mfhas1 (-852)
462	0.478349	1.78347	chr7:52778739-52784543	-1.30512	0.083218	Plekha4 (-2217), Ppp1r15a (+2155)
463	0.763292	-0.176325	chr16:88825650-88829993	0.939617	0.083218	Krtap15 (-3393), Krtap14 (+529)
464	1.22651	0.115968	chrX:7708824-7712524	1.11055	0.083218	Wdr13 (+952)
465	1.76264	-0.698357	chr7:5067773-5071473	2.461	0.083218	Rfpl4 (-1951)
466	-1.01974	-3.21021	chr1:146621811-146625511	2.19047	0.083218	Rgs18 (-1932)
467	0.104539	-1.94072	chr6:88412456-88416156	2.04526	0.083218	Ruvbl1 (-2754)
468	0.866561	1.56947	chr1:74322213-74325913	-0.702906	0.083218	Gpbar1 (+147)
469	0.222975	-1.41198	chr6:41263969-41267669	1.63495	0.083218	Try5 (+27)
470	2.55438	4.5928	chr12:114128519-114129219	-2.03843	0.0834575	Gpr132 (-29725), Jag2 (+38854)
DMR ID is an arbitrary identifier for each differentially methylated region; CTRL, control diet; SUPP, B vitamin supplemented diet; m1, mean log2(636/532) for CTRL sperm; m2, mean log2(636/532) for SUPP sperm; chr:position identifies the location of the DMR within the chromosome using mouse genome build mm9 coordinates; diff, mean log2(635/532) difference across the DMR; qval, q-value - an adjust…
