# Supplementary material for: Paternal B Vitamin Intake Is a Determinant of Growth, Hepatic Lipid Metabolism and Intestinal Tumor Volume in Female Apc1638N Mouse Offspring
Source: PLoS One. 2016 Mar 11;11(3):e0151579. doi: 10.1371/journal.pone.0151579 (PMC4788446; doi:10.1371/journal.pone.0151579)
Supplement: S7 Table — Significant differences according to Cuffdiff analysis combining male and female offspring (q<0.05). Expression values are Fragments Per Kilobase Of Exon Per Million Fragments Mapped (FPKM). CTRL, control; DEF, deficient (paternal diet). n = 10/gp. (XLSX) [file pone.0151579.s010.xlsx]

## Sheet: Sheet1
Table S7. Hepatic genes differentially expressed between weanling offspring of fathers consuming control and deficient quantities of B vitamins
Gene	Accession number	Genomic locus	CTRL expression	DEF expression	log2 fold change	q value
Inpp5b	NM_008385	chr4:124741877-124801511	10.4324	1.41e+90	296.091	0.00549495
Hamp	NM_032541	chr7:30942368-30944017	0.488757	29.2151	5.90145	0.0173912
Hamp2	NM_183257	chr7:30922371-30924181	1.58465	55.2861	5.12468	0.00549495
Ccl7	NM_013654	chr11:82045711-82047523	0.162217	1.47122	3.18101	0.0275903
Ccl2	NM_011333	chr11:82035576-82037452	0.62671	2.42877	1.95435	0.00549495
Lars2	NM_153168	chr9:123366939-123462664	67.7254	218.559	1.69025	0.00549495
Clec2h	NM_053165	chr6:128662384-128677374	0.974304	2.84392	1.54543	0.00549495
Slc22a28	NM_001013820	chr19:8062208-8131982	0.479138	1.35608	1.50093	0.00549495
Fos	NM_010234	chr12:85473900-85477270	0.842955	2.20784	1.38911	0.00549495
Cyp4a12b	NM_172306	chr4:115411623-115439034	1.03576	2.55753	1.30406	0.00549495
Cyp2b10	NM_009999	chr7:25897663-25926624	0.386995	0.905105	1.22577	0.00998195
9130409I23Rik	NM_001033819	chr1:181051236-181060667	0.588114	1.31112	1.15663	0.00998195
Arrdc3	NM_001042591	chr13:80883421-80896043	28.3747	59.094	1.05841	0.00549495
Hmox1	NM_010442	chr8:75093617-75100593	13.7997	28.636	1.05319	0.00549495
Cyp2a5	NM_007812	chr7:26835338-26843264	118.741	239.042	1.00945	0.00549495
Gdf15	NM_011819	chr8:70629393-70631635	2.51941	4.99028	0.986037	0.00549495
Zbtb16	NM_001033324	chr9:48654296-48835945	8.06829	15.9406	0.982371	0.00549495
Cyp4a12a	NM_177406	chr4:115299045-115332815	4.86258	9.33941	0.941609	0.00549495
Slc10a2	NM_011388	chr8:5085622-5105232	1.11085	2.09944	0.918344	0.0139034
Mup21	NM_001009550	chr4:62147831-62150841	8.30286	15.0735	0.860335	0.00549495
Elovl3	NM_007703	chr19:46131898-46148325	4.63592	8.37844	0.853826	0.00549495
Cyp7b1	NM_007825	chr3:18071949-18243338	4.3782	7.73127	0.820367	0.00549495
Nr0b2	NM_011850	chr4:133553389-133556536	15.9827	27.494	0.782604	0.00549495
Egr1	NM_007913	chr18:34861206-34864956	8.34243	14.2576	0.773193	0.00549495
Apba3	NM_018758	chr10:81268171-81291267	1.96e+119	3.3e+119	0.752142	0.0385789
Mup20	NM_001012323	chr4:62050234-62054117	29.4359	48.6731	0.725545	0.00549495
Vldlr	NM_001161420	chr19:27217019-27254231	1.05974	1.73313	0.709672	0.00549495
Rnf186	NM_025786	chr4:138967111-138968366	4.23223	6.90151	0.705491	0.00549495
Dsg1c	NM_181680	chr18:20247339-20283923	1.31018	2.13377	0.703646	0.00549495
Trib3	NM_175093	chr2:152337424-152344060	5.72149	9.30614	0.701793	0.00549495
Nr1d1	NM_145434	chr11:98767934-98775242	27.2683	44.2519	0.698514	0.00549495
Abcc3	NM_029600	chr11:94343294-94392976	9.32526	15.1134	0.696613	0.00549495
C6	NM_016704	chr15:4727209-4804045	7.72165	12.4626	0.690627	0.00549495
Fam65a	NM_001081241	chr8:105605228-105622218	8.02e+91	1.28e+92	0.6753	0.00549495
Osgin1	NM_027950	chr8:119437161-119446256	34.3668	54.1608	0.656236	0.00549495
Setdb2	NM_001081024	chr14:59402010-59440877	9.37596	14.6184	0.640743	0.00549495
Spry4	NM_011898	chr18:38586264-38601268	2.93592	4.53287	0.626612	0.00549495
Bcl6	NM_009744	chr16:23965051-23988612	8.53484	13.04	0.611512	0.00549495
Cyp2c38	NM_010002	chr19:39389555-39463075	6.08233	9.18916	0.595309	0.00549495
Lrit1	NM_146245	chr14:37054829-37064938	1.72507	2.59879	0.591184	0.00549495
Marco	NM_010766	chr1:120474537-120505084	6.03776	9.08434	0.589369	0.00549495
Ces1f	NM_144930	chr8:93256235-93279736	52.2486	77.8467	0.575244	0.00549495
Txnip	NM_023719	chr3:96555767-96566801	38.3289	56.9187	0.570472	0.00549495
Clec2d	NM_053109	chr6:129180614-129186535	46.8009	69.4314	0.569052	0.00549495
Junb	NM_008416	chr8:84976908-84978748	9.92032	14.6844	0.565831	0.00549495
Rgs16	NM_011267	chr1:153740352-153745468	131.78	187.373	0.507783	0.0334417
Il1rn	NM_001159562	chr2:24336859-24351491	3.42436	4.82843	0.495719	0.0334417
Gsta4	NM_010357	chr9:78191965-78209349	15.7226	22.1165	0.492284	0.0173912
Pigr	NM_011082	chr1:130826683-130852249	30.51	42.8663	0.490563	0.00998195
Il1r1	NM_008362	chr1:40225079-40316177	18.5027	25.8689	0.483482	0.00549495
Tmc7	NM_172476	chr7:118535843-118584686	2.34545	3.27919	0.483477	0.0408133
Tox	NM_145711	chr4:6687385-6990723	3.39629	4.73922	0.480688	0.0173912
Ugdh	NM_009466	chr5:65413221-65435842	14.7691	20.6026	0.480239	0.00549495
Mug2	NM_008646	chr6:122006797-122085967	42.5418	59.1429	0.475324	0.0139034
Apol9b	NM_173743	chr15:77729071-77736382	12.8756	17.8774	0.473494	0.00998195
Oat	NM_016978	chr7:132557474-132576398	157.24	217.208	0.466113	0.0408133
Cyp2c54	NM_206537	chr19:40037939-40073813	53.4486	72.8051	0.445888	0.00998195
Irf1	NM_001159396	chr11:53770013-53778374	9.58533	13.0119	0.440933	0.00998195
Gas2	NM_008087	chr7:51879144-51994458	7.5064	10.1484	0.435061	0.0173912
Sgk2	NM_013731	chr2:162987480-163014127	12.2798	16.5052	0.426633	0.0139034
Aox1	NM_009676	chr1:58029968-58106410	4.09199	5.46585	0.417646	0.0244486
Akr1c19	NM_001013785	chr13:4233739-4248359	13.866	18.5098	0.416735	0.0173912
Map3k5	NM_008580	chr10:19934525-20142750	7.65642	10.2064	0.414736	0.0139034
Glt1d1	NM_177005	chr5:127632261-127707520	11.6133	15.3154	0.399199	0.0334417
Ip6k2	NM_029634	chr9:108795993-108806333	21.1135	27.7367	0.393629	0.0308119
Fam134b	NM_001277318	chr15:25843263-25973687	36.7895	48.0598	0.385534	0.0360459
N4bp2l1	NM_133898	chr5:150571642-150594525	34.9614	45.5248	0.380888	0.0334417
Col5a1	NM_015734	chr2:27886424-28039510	5.30697	4.06012	-0.386367	0.0173912
1810011O10Rik	NM_026931	chr8:24437615-24438946	46.4236	35.3463	-0.393299	0.0139034
Hdhd3	NM_024257	chr4:62499053-62502200	18.6051	14.141	-0.395821	0.0485686
Hao2	NM_019545	chr3:98874518-98893230	24.1992	18.2933	-0.403638	0.0334417
Col6a2	NM_146007	chr10:76595755-76623404	4.27227	3.21153	-0.411743	0.0385789
G0s2	NM_008059	chr1:193272159-193273188	138.131	103.636	-0.414511	0.0408133
Rpl13a	NM_009438	chr7:45125562-45128745	2.01e+149	1.5e+149	-0.421777	0.00549495
Manf	NM_029103	chr9:106887414-106891938	29.6041	21.7018	-0.447978	0.0244486
Gpc3	NM_016697	chrX:52272426-52619047	13.1947	9.61608	-0.45644	0.00998195
Hyou1	NM_021395	chr9:44379489-44392369	30.1264	21.8637	-0.462489	0.0244486
Ccrn4l	NM_009834	chr3:51224446-51251654	23.7445	17.0363	-0.478981	0.00549495
Mafb	NM_010658	chr2:160363676-160367065	50.2124	35.9697	-0.481262	0.00549495
Creld2	NM_029720	chr15:88819645-88826681	21.9438	15.4266	-0.50839	0.00998195
Cdca3	NM_013538	chr6:124830175-124833701	9.96821	7.00028	-0.509922	0.00998195
Tfrc	NM_011638	chr16:32608895-32632794	21.112	14.6629	-0.52589	0.00549495
Sgk1	NM_001161848	chr10:21882183-21999902	20.8971	14.4384	-0.533395	0.00549495
Acta2	NM_007392	chr19:34240335-34255373	3.86118	2.65439	-0.540658	0.0244486
Cenpf	NM_001081363	chr1:189640613-189688086	0.885101	0.591973	-0.58031	0.00998195
Slc25a30	NM_026232	chr14:75761998-75787037	21.3511	14.1881	-0.589632	0.00549495
Knstrn	NM_026412	chr2:118814002-118836212	3.37687	2.23442	-0.595789	0.00549495
Ccnb2	NM_007630	chr9:70407688-70421554	6.98163	4.5977	-0.602653	0.00549495
Hcn3	NM_008227	chr3:89146774-89160157	11.653	7.52742	-0.630476	0.00549495
Myh11	NM_001161775	chr16:14194526-14291408	1.16378	0.744625	-0.644231	0.00549495
Myc	NM_001177354	chr15:61985340-61990361	4.70354	2.97442	-0.661139	0.00549495
Ddit4	NM_029083	chr10:59949674-59951770	11.9557	7.52682	-0.667585	0.00549495
Pde4b	NM_001177983	chr4:102254741-102607262	6.59895	4.14867	-0.669588	0.00549495
Snca	NM_009221	chr6:60731572-60829855	6.65267	4.17437	-0.672376	0.00549495
Ppp1r3g	NM_029628	chr13:35967905-35970388	5.4345	3.35211	-0.697076	0.00549495
Cnot3	NM_146176	chr7:3645268-3677553	1.4e+127	8.56e+126	-0.712341	0.00549495
Slc4a1	NM_011403	chr11:102348819-102365281	1.53915	0.934212	-0.720309	0.00549495
Cd24a	NM_009846	chr10:43579168-43584265	3.7553	2.22595	-0.75451	0.00549495
Krt19	NM_008471	chr11:100140810-100145919	2.033	1.19256	-0.769548	0.0433406
G6pc	NM_008061	chr11:101367729-101377903	343.133	199.797	-0.780235	0.00549495
Sult3a1	NM_020565	chr10:33857721-33879475	5.17155	2.99087	-0.790032	0.0139034
Cyp3a44	NM_177380	chr5:145773982-145805874	52.7089	30.4124	-0.793384	0.00549495
Onecut1	NM_008262	chr9:74861920-74889647	15.9288	8.77518	-0.86014	0.00549495
Serpine1	NM_008871	chr5:137061505-137072272	2.75495	1.5132	-0.864424	0.00549495
Cdkn3	NM_028222	chr14:46760540-46771525	6.95814	3.747	-0.892966	0.00549495
Pdia4	NM_009787	chr6:47796140-47813512	1.75e+143	9.32e+142	-0.911968	0.00549495
Gadd45g	NM_011817	chr13:51846674-51848474	50.235	26.3317	-0.931894	0.00549495
Slc25a25	NM_001164357	chr2:32414486-32455476	115.336	59.624	-0.951882	0.00549495
Hsd3b1	NM_008293	chr3:98852196-98859794	5.26789	2.64725	-0.992733	0.00549495
Sik1	NM_010831	chr17:31844249-31855792	9.78231	4.82493	-1.01967	0.00549495
Ercc2	NM_007949	chr7:19382038-19399856	2.38e+147	9.03e+146	-1.39458	0.00549495
Tspan8	NM_001168679	chr10:115817283-115849893	0.929649	0.344497	-1.43219	0.00549495
Actg2	NM_009610	chr6:83512908-83536251	0.913027	0.323694	-1.49603	0.0360459
Cyp3a16	NM_007820	chr5:145436308-145469723	28.4139	9.59287	-1.56656	0.00549495
Dmbt1	NM_007769	chr7:131032075-131121628	2.2416	0.0535402	-5.38777	0.00549495
Plod3	NM_011962	chr5:136982200-136996646	2.88e+90	9.04132	-297.322	0.00549495
Dnaja1	NM_001164672	chr4:40720153-40757885	2.17e+139	9.28663	-459.652	0.00549495
Irak1	NM_001177976	chrX:74013913-74023936	1.42e+154	14.9207	-508.185	0.00549495
Significant differences according to Cuffdiff analysis combining male and female offspring (q<0.05).
Expression values are Fragments Per Kilobase Of Exon Per Million Fragments Mapped (FPKM)
CTRL, control; DEF, deficient (paternal diet)
