# Supplementary material for: Paternal B Vitamin Intake Is a Determinant of Growth, Hepatic Lipid Metabolism and Intestinal Tumor Volume in Female Apc1638N Mouse Offspring
Source: PLoS One. 2016 Mar 11;11(3):e0151579. doi: 10.1371/journal.pone.0151579 (PMC4788446; doi:10.1371/journal.pone.0151579)
Supplement: S8 Table — Significant differences according to Cuffdiff analysis combining male and female offspring (q<0.05). Expression values are Fragments Per Kilobase Of Exon Per Million Fragments Mapped (FPKM). CTRL, control; SUPP, supplemented (paternal diet). n = 10/gp. (XLSX) [file pone.0151579.s011.xlsx]

## Sheet: Sheet1
Table S8. Hepatic genes differentially expressed between weanling offspring of fathers consuming control and supplemental quantities of B vitamins
Gene	Accession number	Genomic locus	CTRL expression	SUPP expression	log2 fold change	q value
Hamp	NM_032541	chr7:30942368-30944017	0.488757	24.0232	5.61916	0.0173912
Hamp2	NM_183257	chr7:30922371-30924181	1.58465	39.8166	4.65113	0.00549495
Gsta2	NM_008182	chr9:78331019-78347145	0.207973	1.32701	2.67371	0.0173912
Akp3	NM_007432	chr1:87125007-87127912	0.344148	1.92341	2.48256	0.00549495
9130409I23Rik	NM_001033819	chr1:181051236-181060667	0.588114	1.71691	1.54564	0.00549495
Irak1	NM_001177976	chrX:74013913-74023936	1.42e+154	3.98e+154	1.48449	0.00549495
Cyp4a12b	NM_172306	chr4:115411623-115439034	1.03576	2.86638	1.46854	0.00549495
Mup20	NM_001012323	chr4:62050234-62054117	29.4359	67.4707	1.19668	0.00549495
Cyp4a12a	NM_177406	chr4:115299045-115332815	4.86258	10.7779	1.14828	0.00549495
Gbp11	NM_001039647	chr5:105323025-105346472	2.83483	5.88778	1.05446	0.00549495
Slc25a30	NM_026232	chr14:75761998-75787037	21.3511	44.2449	1.0512	0.00549495
Elovl3	NM_007703	chr19:46131898-46148325	4.63592	9.34862	1.0119	0.00549495
Atoh8	NM_153778	chr6:72206176-72235577	1.4419	2.42645	0.750881	0.00549495
Slc41a2	NM_177388	chr10:83231138-83337817	0.92174	1.52455	0.72595	0.00998195
Nr1d1	NM_145434	chr11:98767934-98775242	27.2683	44.5564	0.708409	0.00549495
Aqp8	NM_007474	chr7:123462293-123468003	52.4814	84.4216	0.685807	0.00549495
Exd1	NM_172857	chr2:119519403-119547627	0.98953	1.58293	0.677785	0.0139034
Hsd3b5	NM_008295	chr3:98618635-98645534	47.7122	76.28	0.676946	0.00549495
C6	NM_016704	chr15:4727209-4804045	7.72165	12.197	0.65954	0.00549495
Ugdh	NM_009466	chr5:65413221-65435842	14.7691	22.8638	0.63048	0.00549495
Ddc	NM_016672	chr11:11814100-11898144	7.64249	11.7086	0.615449	0.00549495
Snhg11	NM_175692	chr2:158375637-158386145	0.600698	0.913212	0.604309	0.0385789
Rpl13a	NM_009438	chr7:45125562-45128745	2.01e+149	3.01e+149	0.580528	0.00549495
Col5a3	NM_016919	chr9:20770049-20815034	2.0428	3.04391	0.57538	0.00549495
Pnpla3	NM_054088	chr15:84167815-84189521	5.02574	7.45499	0.568871	0.00549495
Onecut1	NM_008262	chr9:74861920-74889647	15.9288	23.589	0.566475	0.00549495
Id2	NM_010496	chr12:25093798-25096092	31.4226	46.2769	0.558489	0.00549495
Srxn1	NM_029688	chr2:152105523-152111376	13.0855	18.978	0.536359	0.00998195
Cyp7b1	NM_007825	chr3:18071949-18243338	4.3782	6.26714	0.517469	0.00998195
Ethe1	NM_023154	chr7:24583837-24608926	14.4358	20.583	0.511802	0.00549495
Adck3	NM_001163290	chr1:179961088-180196020	42.9468	61.2247	0.511562	0.0173912
Rnf125	NM_026301	chr18:20944624-20983848	13.9899	19.8538	0.505032	0.00549495
B3galt1	NM_020283	chr2:68104671-68122882	9.53314	13.5064	0.502615	0.00549495
Atxn7l1	NM_028139	chr12:33302514-33368277	2.36145	3.33177	0.496617	0.0485686
Ces3b	NM_001159415	chr8:105083754-105093591	72.0879	101.546	0.494303	0.00549495
Me1	NM_008615	chr9:86581362-86701253	33.9643	47.8219	0.493651	0.00549495
Spon2	NM_133903	chr5:33213517-33218238	6.79283	9.54667	0.490984	0.00549495
Cyp2u1	NM_027816	chr3:131290490-131303227	6.07247	8.505	0.486029	0.00998195
Arhgap26	NM_175164	chr18:38993144-39376285	1.38231	1.93565	0.485738	0.00998195
Serpina12	NM_026535	chr12:104028768-104044443	2.86062	3.98131	0.476918	0.0210869
Tuft1	NM_011656	chr3:94612758-94658806	3.17877	4.41884	0.475202	0.0275903
Slc30a10	NM_001033286	chr1:185447115-185468761	5.35832	7.38754	0.463313	0.00549495
Extl1	NM_019578	chr4:134356372-134372547	2.89571	3.93865	0.443786	0.0485686
Pde9a	NM_001163748	chr17:31386233-31476309	6.6793	8.97102	0.425574	0.0308119
Gclc	NM_010295	chr9:77754534-77794489	51.413	69.0336	0.425164	0.0360459
Cldn1	NM_016674	chr16:26356645-26371839	26.6714	35.7555	0.422872	0.0173912
Camk1d	NM_177343	chr2:5293456-5714664	7.67913	10.2675	0.419072	0.0244486
Eepd1	NM_026189	chr9:25481596-25604110	7.58863	10.1365	0.41765	0.0139034
Apol9b	NM_173743	chr15:77729071-77736382	12.8756	17.1813	0.416201	0.0139034
Eps8l2	NM_133191	chr7:141339001-141365110	16.6817	21.9541	0.396223	0.0244486
Klhdc7a	NM_173427	chr4:139962172-139968026	7.56461	9.94118	0.39415	0.0139034
1300002K09Rik	NM_028788	chr4:45848946-45887008	28.4169	37.3263	0.393445	0.0308119
Irf7	NM_001252601	chr7:141263182-141266424	15.2691	19.9795	0.387908	0.0385789
Enpp3	NM_134005	chr10:24773813-24836195	10.2031	13.1193	0.36269	0.0408133
Hist1h1c	NM_015786	chr13:23738806-23740367	28.3997	36.2044	0.350293	0.0360459
Bnip3	NM_009760	chr7:138890835-138909506	51.1689	39.7614	-0.363897	0.0408133
Pfkfb1	NM_008824	chrX:150589920-150643860	35.3525	27.211	-0.377619	0.0275903
Fndc3b	NM_173182	chr3:27416161-27710439	10.0167	7.69216	-0.380944	0.0360459
Fbxo31	NM_133765	chr8:121549442-121578806	19.5587	15.0194	-0.380987	0.0408133
Ces1b	NM_001081372	chr8:93056726-93080017	26.1145	20.013	-0.383909	0.0173912
Mcm6	NM_008567	chr1:128331590-128359656	8.9481	6.80137	-0.395756	0.0139034
Map3k5	NM_008580	chr10:19934525-20142750	7.65642	5.79877	-0.400925	0.0210869
Lipg	NM_010720	chr18:74939321-74961263	21.892	16.442	-0.413019	0.0173912
Tango2	NM_138583	chr16:18300824-18343932	42.2525	31.6756	-0.415665	0.00549495
Wee1	NM_009516	chr7:110122058-110143299	7.26656	5.41758	-0.423625	0.0334417
Fam47e	NM_001170571	chr5:92571536-92591284	14.0058	10.3726	-0.433243	0.0408133
Zfp791	NM_001037745	chr8:85109166-85123095	6.81291	5.03965	-0.434948	0.0461275
Plin5	NM_025874	chr17:56111600-56117548	38.4788	28.3814	-0.439117	0.00998195
Slc43a1	NM_024497	chr2:84839407-84863586	7.21689	5.31034	-0.442573	0.0308119
Creld2	NM_029720	chr15:88819645-88826681	21.9438	16.0067	-0.455138	0.0244486
Cers6	NM_172856	chr2:68861556-69111290	4.82465	3.50319	-0.461754	0.0139034
Trim24	NM_001272076	chr6:37870810-37968445	9.47935	6.85463	-0.467709	0.00549495
Mcm4	NM_008565	chr16:15623896-15637400	2.54432	1.83951	-0.467962	0.0433406
Ctgf	NM_010217	chr10:24595441-24598682	5.49086	3.93406	-0.481014	0.0275903
Per3	NM_011067	chr4:151003654-151044622	17.6745	12.6408	-0.483574	0.00549495
Hao2	NM_019545	chr3:98874518-98893230	24.1992	17.2812	-0.485756	0.00549495
Rhbdd2	NM_146002	chr5:135632653-135646376	8.32743	5.9429	-0.486703	0.00549495
Setdb2	NM_001081024	chr14:59402010-59440877	9.37596	6.68879	-0.48722	0.0173912
St3gal5	NM_001035228	chr6:72097612-72154570	138.65	97.5447	-0.507315	0.00549495
Cry1	NM_007771	chr10:85131699-85185054	3.31758	2.32406	-0.513488	0.0334417
Ccrn4l	NM_009834	chr3:51224446-51251654	23.7445	16.5945	-0.516884	0.00549495
Map2k6	NM_011943	chr11:110399121-110513637	5.88379	4.09012	-0.524603	0.0244486
Fgf1	NM_010197	chr18:38838672-38971274	41.9491	29.0852	-0.528355	0.00549495
Acot1	NM_012006	chr12:84009501-84017669	20.5185	14.2057	-0.53045	0.00549495
Mcm5	NM_008566	chr8:75109527-75128439	3.77964	2.59952	-0.540002	0.00998195
Ccnd1	NM_007631	chr7:144929930-144939925	34.4566	23.6627	-0.542168	0.00549495
Upp2	NM_029692	chr2:58755184-58790668	349.235	238.872	-0.547957	0.0139034
Glt1d1	NM_177005	chr5:127632261-127707520	11.6133	7.92393	-0.551494	0.00549495
E130012A19Rik	NM_175332	chr11:97627386-97629716	2.60871	1.71459	-0.605473	0.0385789
Snca	NM_009221	chr6:60731572-60829855	6.65267	4.36953	-0.606457	0.0210869
Rhobtb1	NM_001252636	chr10:69208551-69291784	23.0228	15.002	-0.617909	0.00549495
AA986860	NM_177604	chr1:130731975-130744622	1.9344	1.25998	-0.618487	0.0275903
Fmo5	NM_010232	chr3:97628803-97655287	208.896	135.991	-0.619276	0.0210869
Pcp4l1	NM_025557	chr1:171173263-171196268	11.4808	7.46738	-0.620552	0.00549495
Cyp3a44	NM_177380	chr5:145773982-145805874	52.7089	34.1736	-0.625165	0.00549495
Il6ra	NM_010559	chr3:89869323-89913162	24.1825	15.6783	-0.625196	0.00549495
Slc22a26	NM_146232	chr19:7781980-7802667	10.1485	6.53299	-0.635448	0.00549495
Tsku	NM_001024619	chr7:98350667-98361328	30.9848	19.8716	-0.640856	0.00549495
Mgp	NM_008597	chr6:136872434-136875805	13.8343	8.82966	-0.647818	0.00549495
Tpm2	NM_001277876	chr4:43514711-43523388	2.29718	1.45532	-0.65853	0.0139034
Esr1	NM_007956	chr10:4612045-5003761	5.3888	3.36088	-0.681128	0.00549495
Acot3	NM_134246	chr12:84052150-84059564	24.2164	15.0717	-0.68414	0.00549495
Fmo2	NM_018881	chr1:162875046-162898712	24.1122	14.9852	-0.686223	0.00549495
Por	NM_008898	chr5:135689213-135735325	276.402	169.712	-0.703679	0.00549495
Myh11	NM_001161775	chr16:14194526-14291408	1.16378	0.700586	-0.732182	0.00549495
Nipal1	NM_001081205	chr5:72647795-72671078	7.66869	4.61294	-0.733295	0.00549495
Mt2	NM_008630	chr8:94172617-94173567	596.168	357.252	-0.738779	0.00549495
Ccne1	NM_007633	chr7:38097983-38107490	2.65208	1.58597	-0.741761	0.00998195
Eif4ebp3	NM_201256	chr18:36664059-36666324	55.9917	33.4307	-0.744037	0.00549495
Slc41a3	NM_001037493	chr6:90604879-90646412	2.64983	1.57878	-0.747088	0.00549495
Acta2	NM_007392	chr19:34240335-34255373	3.86118	2.29346	-0.751517	0.00549495
Tmc7	NM_172476	chr7:118535843-118584686	2.34545	1.37321	-0.772315	0.00549495
Col4a3	NM_007734	chr1:82586920-82722059	0.911017	0.5328	-0.773884	0.00549495
Slc16a5	NM_001080934	chr11:115462472-115474398	10.6662	5.8236	-0.873059	0.00549495
Phf11c	NM_001164289	chr14:59380832-59393512	6.36459	3.43515	-0.889696	0.00549495
Lysmd2	NM_027309	chr9:75625731-75637773	3.1004	1.65047	-0.909578	0.0139034
Usp2	NM_198091	chr9:44067020-44095627	20.3928	10.8317	-0.912797	0.00549495
Fkbp5	NM_010220	chr17:28399094-28486112	44.8125	23.7168	-0.917992	0.00549495
Hsd3b1	NM_008293	chr3:98852196-98859794	5.26789	2.70317	-0.962572	0.00549495
Fmo3	NM_008030	chr1:162953799-162984491	112.311	55.1541	-1.02596	0.00549495
Tspan8	NM_001168679	chr10:115817283-115849893	0.929649	0.449886	-1.04712	0.0433406
Krt19	NM_008471	chr11:100140810-100145919	2.033	0.966753	-1.07239	0.00549495
Plod3	NM_011962	chr5:136982200-136996646	2.88e+90	1.34e+90	-1.10741	0.00549495
Cnot3	NM_146176	chr7:3645268-3677553	1.4e+127	6.35e+126	-1.1437	0.00549495
Cyp3a16	NM_007820	chr5:145436308-145469723	28.4139	11.774	-1.27099	0.00549495
Ercc2	NM_007949	chr7:19382038-19399856	2.38e+147	9.49e+146	-1.32289	0.00549495
Igf2	NM_001122737	chr7:142650767-142670356	1.03652	0.388176	-1.41697	0.00549495
Mylpf	NM_016754	chr7:127211607-127214287	1.25671	0.386563	-1.70087	0.0360459
Cux2	NM_007804	chr5:121860215-122047825	4.49415	0.995564	-2.17446	0.00549495
Dmbt1	NM_007769	chr7:131032075-131121628	2.2416	0.0762905	-4.87688	0.00549495
Cd74	NM_010545	chr18:60803848-60812652	2.79e+123	24.499	-405.465	0.00549495
Dnaja1	NM_001164672	chr4:40720153-40757885	2.17e+139	8.37878	-459.801	0.00549495
Pdia4	NM_009787	chr6:47796140-47813512	1.75e+143	67.3023	-469.774	0.00549495
Significant differences according to Cuffdiff analysis combining male and female offspring (q<0.05).
Expression values are Fragments Per Kilobase Of Exon Per Million Fragments Mapped (FPKM)
CTRL, control; SUPP, supplemented (paternal diet)
