# Supplementary material for: Paternal B Vitamin Intake Is a Determinant of Growth, Hepatic Lipid Metabolism and Intestinal Tumor Volume in Female Apc1638N Mouse Offspring
Source: PLoS One. 2016 Mar 11;11(3):e0151579. doi: 10.1371/journal.pone.0151579 (PMC4788446; doi:10.1371/journal.pone.0151579)
Supplement: S10 Table — n = 5/gp. (XLSX) [file pone.0151579.s013.xlsx]

## Sheet: Sheet0
Table S10. Genes differentially expressed only in female offspring of fathers consuming control and B vitamin supplemented diets
Gene ID	Entrez Gene Name	Log2 fold change	q value
Hamp	hepcidin antimicrobial peptide	6.267	0.0421
Hamp2	hepcidin antimicrobial peptide	5.691	0.00277
Gsta2	glutathione S-transferase alpha 5	2.936	0.0199
Prap1	proline-rich acidic protein 1	2.736	0.0397
9130409I23Rik	RIKEN cDNA 9130409I23 gene	2.446	0.00277
Akp3	alkaline phosphatase, intestinal	2.412	0.00277
Alpi	alkaline phosphatase, placental	2.371	0.00277
Arntl	aryl hydrocarbon receptor nuclear translocator-like	1.34	0.0148
Ptgds	prostaglandin D2 synthase 21kDa (brain)	1.33	0.0229
Atoh8	atonal homolog 8 (Drosophila)	1.262	0.00277
Pnpla5	patatin-like phospholipase domain containing 5	1.166	0.0288
Ddc	dopa decarboxylase (aromatic L-amino acid decarboxylase)	1.075	0.00277
Fam198a	family with sequence similarity 198, member A	1.057	0.00727
Ugdh	UDP-glucose 6-dehydrogenase	1.009	0.00277
Adck3	aarF domain containing kinase 3	0.964	0.00277
Nr1d1	nuclear receptor subfamily 1, group D, member 1	0.94	0.00277
Nr0b2	nuclear receptor subfamily 0, group B, member 2	0.937	0.00277
Id1	inhibitor of DNA binding 1, dominant negative helix-loop-helix protein	0.918	0.00277
Cyp2u1	cytochrome P450, family 2, subfamily U, polypeptide 1	0.908	0.00277
Gstm3	glutathione S-transferase, mu 3	0.882	0.00277
Bbc3	BCL2 binding component 3	0.874	0.00277
Atp2b2	ATPase, Ca++ transporting, plasma membrane 2	0.871	0.00512
Snhg11	small nucleolar RNA host gene 11	0.861	0.00512
Defb1	defensin beta 1	0.857	0.00929
Gpr12	G protein-coupled receptor 12	0.855	0.033
Pde9a	phosphodiesterase 9A	0.842	0.00277
Ethe1	ethylmalonic encephalopathy 1	0.831	0.00277
Rnf125	ring finger protein 125	0.83	0.00277
Camk1d	calcium/calmodulin-dependent protein kinase ID	0.828	0.00277
Slc30a10	solute carrier family 30, member 10	0.813	0.00277
Srxn1	sulfiredoxin 1	0.802	0.00277
Elovl6	ELOVL fatty acid elongase 6	0.797	0.00277
Gldc	glycine dehydrogenase (decarboxylating)	0.781	0.00277
Insig2	insulin induced gene 2	0.765	0.00277
Tmie	transmembrane inner ear	0.764	0.00277
Dtx4	deltex 4, E3 ubiquitin ligase	0.744	0.00277
Insc	inscuteable homolog (Drosophila)	0.742	0.00277
Me1	malic enzyme 1, NADP(+)-dependent, cytosolic	0.734	0.00277
Sgk2	serum/glucocorticoid regulated kinase 2	0.716	0.00277
Col5a3	collagen, type V, alpha 3	0.715	0.00277
Arhgap26	Rho GTPase activating protein 26	0.707	0.00277
Tnfaip2	tumor necrosis factor, alpha-induced protein 2	0.702	0.00277
Cyr61	cysteine-rich, angiogenic inducer, 61	0.7	0.0131
St5	suppression of tumorigenicity 5	0.691	0.00277
Gstm4	glutathione S-transferase mu 4	0.661	0.00277
Lrit1	leucine-rich repeat, immunoglobulin-like and transmembrane domains 1	0.657	0.00929
Rnf144a	ring finger protein 144A	0.637	0.0485
Hes1	hes family bHLH transcription factor 1	0.634	0.0214
Pgd	phosphogluconate dehydrogenase	0.625	0.00277
Mical2	microtubule associated monooxygenase, calponin and LIM domain containing 2	0.619	0.00277
Mn1	meningioma (disrupted in balanced translocation) 1	0.611	0.00727
Hal	histidine ammonia-lyase	0.609	0.00512
Gsta4	glutathione S-transferase, alpha 4	0.605	0.00277
Acss2	acyl-CoA synthetase short-chain family member 2	0.604	0.0131
Cldn1	claudin 1	0.595	0.00277
Aox1	aldehyde oxidase 1	0.587	0.00277
Lgalsl	lectin, galactoside-binding-like	0.58	0.0214
Pim1	Pim-1 proto-oncogene, serine/threonine kinase	0.572	0.037
Mug2	murinoglobulin 1	0.566	0.0383
Eps8l2	EPS8-like 2	0.56	0.00277
Psen2	presenilin 2	0.56	0.00277
Enpp3	ectonucleotide pyrophosphatase/phosphodiesterase 3	0.557	0.00277
Gclc	glutamate-cysteine ligase, catalytic subunit	0.541	0.0131
Cbs	cystathionine-beta-synthase	0.536	0.0131
Gstm1	glutathione S-transferase mu 5	0.535	0.0245
Mad2l2	MAD2 mitotic arrest deficient-like 2 (yeast)	0.532	0.0383
Klf11	Kruppel-like factor 11	0.531	0.0421
Chka	choline kinase alpha	0.528	0.0199
Chrna4	cholinergic receptor, nicotinic, alpha 4 (neuronal)	0.526	0.00512
Gas2	growth arrest-specific 2	0.521	0.0166
Mest	mesoderm specific transcript	0.52	0.0421
Gstp1	glutathione S-transferase pi 1	0.517	0.00277
Arrdc3	arrestin domain containing 3	0.514	0.0112
Spon2	spondin 2, extracellular matrix protein	0.514	0.0288
Amdhd1	amidohydrolase domain containing 1	0.512	0.0112
Clpx	caseinolytic mitochondrial matrix peptidase chaperone subunit	0.508	0.0199
Nav2	neuron navigator 2	0.508	0.00277
Sh3pxd2a	SH3 and PX domains 2A	0.507	0.00512
Ephx1	epoxide hydrolase 1, microsomal (xenobiotic)	0.503	0.0288
Mmd2	monocyte to macrophage differentiation-associated 2	0.477	0.0166
Cyp8b1	cytochrome P450, family 8, subfamily B, polypeptide 1	0.476	0.0214
Necab1	N-terminal EF-hand calcium binding protein 1	0.475	0.0302
Nedd4l	neural precursor cell expressed, developmentally down-regulated 4-like, E3 ubiquitin protein ligase	0.465	0.026
Gpam	glycerol-3-phosphate acyltransferase, mitochondrial	0.462	0.0397
Leap2	liver expressed antimicrobial peptide 2	0.462	0.0214
Abca2	ATP-binding cassette, sub-family A (ABC1), member 2	0.456	0.0183
Mpdz	multiple PDZ domain protein	0.45	0.0343
Acaca	acetyl-CoA carboxylase alpha	0.442	0.0421
Lasp1	LIM and SH3 protein 1	0.442	0.0302
Abca8b	ATP-binding cassette, sub-family A (ABC1), member 8	0.44	0.033
Rhou	ras homolog family member U	0.432	0.033
Tfpi2	tissue factor pathway inhibitor 2	0.432	0.037
Hspa8	heat shock 70kDa protein 8	-0.443	0.0288
Qpct	glutaminyl-peptide cyclotransferase	-0.445	0.0397
Pptc7	PTC7 protein phosphatase homolog (S. cerevisiae)	-0.464	0.0245
Pdxk	pyridoxal (pyridoxine, vitamin B6) kinase	-0.473	0.00929
Abhd6	abhydrolase domain containing 6	-0.482	0.0214
Gda	guanine deaminase	-0.489	0.00727
Col1a1	collagen, type I, alpha 1	-0.49	0.0148
Zfp292	zinc finger protein 292	-0.491	0.00929
1810011O10Rik	chromosome 8 open reading frame 4	-0.496	0.0131
Cers6	ceramide synthase 6	-0.497	0.0343
Bnip3	BCL2/adenovirus E1B 19kDa interacting protein 3	-0.498	0.00277
Per1	period circadian clock 1	-0.512	0.00277
Gde1	glycerophosphodiester phosphodiesterase 1	-0.515	0.00512
Slc6a9	solute carrier family 6 (neurotransmitter transporter, glycine), member 9	-0.515	0.00512
Vcam1	vascular cell adhesion molecule 1	-0.524	0.00512
Plin5	perilipin 5	-0.531	0.00512
Slc16a12	solute carrier family 16, member 12	-0.545	0.00277
Lrp4	low density lipoprotein receptor-related protein 4	-0.557	0.00727
Nrep	neuronal regeneration related protein	-0.571	0.00277
Aifm2	apoptosis-inducing factor, mitochondrion-associated, 2	-0.577	0.00277
Coq10b	coenzyme Q10 homolog B (S. cerevisiae)	-0.577	0.00277
Lipg	lipase, endothelial	-0.591	0.00277
Fam47e	family with sequence similarity 47, member E	-0.594	0.0112
Hsph1	heat shock 105kDa/110kDa protein 1	-0.594	0.00277
Upp2	uridine phosphorylase 2	-0.599	0.0112
Trim24	tripartite motif containing 24	-0.602	0.00277
Zfp791	zinc finger protein 791	-0.606	0.00512
Efhd2	EF-hand domain family, member D2	-0.614	0.00277
Pfkfb3	6-phosphofructo-2-kinase/fructose-2,6-biphosphatase 3	-0.618	0.00277
St3gal5	ST3 beta-galactoside alpha-2,3-sialyltransferase 5	-0.624	0.00277
Sult2a1	sulfotransferase family, cytosolic, 2A, dehydroepiandrosterone (DHEA)-preferring, member 1	-0.625	0.00277
Fgf1	fibroblast growth factor 1 (acidic)	-0.628	0.00277
Ccnd1	cyclin D1	-0.65	0.00512
Ces1d	carboxylesterase 1	-0.655	0.00727
Rorc	RAR-related orphan receptor C	-0.655	0.00277
Nampt	nicotinamide phosphoribosyltransferase	-0.661	0.00277
Phlda1	pleckstrin homology-like domain, family A, member 1	-0.676	0.00277
Cyp4a31	cytochrome P450, family 4, subfamily A, polypeptide 11	-0.685	0.00277
Alas1	aminolevulinate, delta-, synthase 1	-0.694	0.0245
Mthfd1l	methylenetetrahydrofolate dehydrogenase (NADP+ dependent) 1-like	-0.707	0.026
Per3	period circadian clock 3	-0.707	0.00277
Rhbdd2	rhomboid domain containing 2	-0.71	0.00277
Map2k6	mitogen-activated protein kinase kinase 6	-0.713	0.00512
Alpl	alkaline phosphatase, liver/bone/kidney	-0.715	0.00277
Snca	synuclein, alpha (non A4 component of amyloid precursor)	-0.726	0.0229
Mgp	matrix Gla protein	-0.74	0.026
Pcp4l1	Purkinje cell protein 4-like 1	-0.741	0.00277
Wee1	WEE1 G2 checkpoint kinase	-0.746	0.00277
Per2	period circadian clock 2	-0.748	0.00277
Cyp4a10	cytochrome P450, family 4, subfamily A, polypeptide 11	-0.756	0.00277
Cry1	cryptochrome circadian clock 1	-0.782	0.00727
Foxq1	forkhead box Q1	-0.787	0.00277
Fmo5	flavin containing monooxygenase 5	-0.796	0.00277
Osbpl5	oxysterol binding protein-like 5	-0.798	0.0131
Acot4	acyl-CoA thioesterase 4	-0.825	0.00277
Nipal1	NIPA-like domain containing 1	-0.845	0.00277
Cd24a	CD24a antigen	-0.849	0.00277
Slc41a3	solute carrier family 41, member 3	-0.868	0.00277
Ppp1r1b	protein phosphatase 1, regulatory (inhibitor) subunit 1B	-0.921	0.0131
Slc22a26	solute carrier family 22 (organic cation transporter), member 26	-0.943	0.00277
Tmc7	transmembrane channel-like 7	-0.961	0.00277
Sftpa1	surfactant protein A1	-0.964	0.00277
Mt2	metallothionein 2	-0.967	0.00277
Ccne1	cyclin E1	-1.007	0.00277
Por	P450 (cytochrome) oxidoreductase	-1.013	0.00277
Fmo2	flavin containing monooxygenase 2 (non-functional)	-1.026	0.00277
Myh11	myosin, heavy chain 11, smooth muscle	-1.044	0.00277
Slc16a5	solute carrier family 16 (monocarboxylate transporter), member 5	-1.048	0.00277
Plod3	procollagen-lysine, 2-oxoglutarate 5-dioxygenase 3	-1.107	0.00277
Slc4a1	solute carrier family 4 (anion exchanger), member 1 (Diego blood group)	-1.122	0.00277
Acot1	acyl-CoA thioesterase 1	-1.154	0.00277
Tsku	tsukushi, small leucine rich proteoglycan	-1.29	0.00277
Gypa	glycophorin A	-1.325	0.033
Cyp3a16	cytochrome P450, family 3, subfamily A, polypeptide 5	-1.361	0.00277
Fmo3	flavin containing monooxygenase 3	-1.475	0.00277
Igf2	insulin-like growth factor 2	-1.634	0.00277
Hsd3b1	hydroxy-delta-5-steroid dehydrogenase, 3 beta- and steroid delta-isomerase 2	-1.671	0.00277
Mylpf	myosin light chain, phosphorylatable, fast skeletal muscle	-2.344	0.0166
Actg2	actin, gamma 2, smooth muscle, enteric	-2.426	0.0245
Tnnt3	troponin T type 3 (skeletal, fast)	-4.604	0.00277
Cnot3	CCR4-NOT transcription complex, subunit 3	-420.141	0.00277
Dnaja1	DnaJ (Hsp40) homolog, subfamily A, member 1	-461.044	0.00277
